# Supplementary material for: Genome-Wide Identification and Expression Profiling of Tomato Hsp20 Gene Family in Response to Biotic and Abiotic Stresses
Source: Front Plant Sci. 2016 Aug 17;7:1215. doi: 10.3389/fpls.2016.01215 (PMC4987377; doi:10.3389/fpls.2016.01215)
Supplement: Supplementary Table S1 — Genomic sequences, coding sequences and amino acid sequences of SlHsp20 genes. [file Table1.XLS]

## Sheet: Nucleotide sequence
Supplementary Table S1 Genomic sequences, coding sequences and amino acid sequences of SlHsp20 genes
SGN locus	Name	Nucleotide sequence
Solyc00g053740	SlHsp11.9	ATGGACAGATTGGATGTCCAAGTTGTTGATGTTGGACCCCCCGCTGATTGGGTGAAAATCAATGTTCGTGAAACAAATGATTCCTTTGAGGTCTATGCACTGGTTTCTGGGCTTTCACGGGAGGAAGTACGGGTTCAATCTGATCCAGCTGGTCGCCTGGTCATAACTGGTCAGCCAAAACAACTTGACAATTTTTGGGGTGTTACTGCCTTCAAGAAGGTGGTCAACTTACCTGCTAGAATTGATCAGCTTCGGACCAACACTGGTGTCACCCTTCATGGTTGTCTTCATGTTCATGTGCCCTTTGCGCAGCAGAATCTCTGA
Solyc01g009200	SlHsp25.7A	ATGAATTCAAAGGGAGCTACACCAACTCAAGTATATGAAGATTTTGTGCCATCATCAAAGAAGGTTCATGAAGAAAACTTTGACACAATTCACATTAATCTTCATGGTTTCAAGAAGGAACAGCTGAAAGTTGTACTTACCAGCACAGGAACTCTGAAGATCAGCGGCCAACGGCCAATTGGTCCGACTAAATGGCAGAGGTTTCTGAATGAGTTTCCTGTTGCAGAAAACTGTGACAGAAGCAAAATCAGCGCGAAGTTTGAAAACGGAATTCTTCATGTTAAACAACCAAAACTGATACCAAAAGTGGAAAAGGAGAAGGAATTGTCAGCTACATTGGCTGAGAATACCCCTGCAGCTAAAAGACAGAAGACTACTCTACGAGACGAATTTGGTAAA…
Solyc01g009220	SlHsp23.8A	ATGGAAAATGGAAATAAAGATAATTGTAGTTGTTGTAGCAACTCAAGAATACATGAAGATTTTATGCCAACATCAGAATTGGTTCATGGAAAAGACTATGATACCCTTCTCCTTAATCTTCCAGGTTTCAAGAAAGAGGAAGTGAAGATTCAATTATGCAAAAGAACAGGAATTCTAAAGATAAATGGACAAAGGCCAGTAAATAAATTTTTAAGCTTTCAAAAGGACATTCCTGTTTCAAAAGATTGTGACAAAAGTAAAATAAATGCAAGGCTAGTAAATGGAATACTTTATGTTAGGCATCCAAAACTCATAATTTCATCACAAAAATATGAAAATGACTTGCCAACCTCAACTAATATTGAACCAAAACAAGACAAAAAGAAAACAAAACTAGAT…
Solyc01g017030	SlHsp17.3A	ATGGTAAGATTTAGTCCATCTAAACCTTGTTTGCTCTTCTTATCTCCTTTATCTAACATTCCGTCTTCCTTGAGGTGCAAAGGTTTGTGCGATTGTTTCCATGATCTCAACCATTCAAGAATTTTTTTCCGTAACGTCTTGCTGCGGTTGGATGTCCAAGTTGTTGATGTTGGACCCCCCGCTGATTGGGTGAAAATCAATGTTCGTGCAACAAATGATTCCTTTGAGGTCTATGCATTGGTGCCTGGGCTTTTACGAGATGAGCTACGAGTTCAATCTGATCCAACTGGTCGCCTGGTCATTACCGGTCATCCACACCAACTTGATAATCCTTGGGGTGTTACTTCCTTCAAGAAGGTAGTCATCTTACCTTCTAGAATTGATCACTTTCGGACCAAC…
Solyc01g017790	SlHsp14.5	ATGTGCAAAGGTTCGTGCGATTGTGTCCATGAGCTCAACCAATCAAGAATTTTTTTCCGTAACGTCTTGCTGCGGTTAGATGTCCAAGTTGTTGATGTTGGACCCCCCGCTGATTGGGTGAAAATCAATGTTCGTGCAACAAATGATTCCTTTGAGGTCTATGCACTGGTGCCTGGGCTTTTACGAGATGAGCTACGGGTTCAATCTGATCCGACTGGTTGCCTGGTCATCACCGGTCAGCAACACCAACTTGATAATCCTTGGGGTGTTACTTCCTTCAAGAAGGTGGTCACCTTACCTGCTAGAATTGATCAACTTCGGACCAACGCTGTTCTCACCTTTCATGGGTGTCTTCATGTTCATGTGCCCTTTGCGCAGCAAAATCTCTGA
Solyc01g018070	SlHsp15.8	ATGGTAGGATCCTCCTTATTACCTATGACACCTTTCTGCTTAGTGCTACTGCCTCTTATTTACTCGGTTTGCCTTGGAGACATATTGGCAGCCTTTGCTATTTCATTAATATTGTTGGATGTCCAAGTTGATGATGTTGGACCCTCCACTGATTGGGTGAAAATCAATGTTCGCGAAACAAATGATTTTTTTGAGGTCTTTGCACTGGTGCCTTGGCTCTCACTAGATGAGGTACGGGTTCAATCTGATCCAGCTGGTCGTCTGGTCATTACCGGACAACCAAAACAACTTGACAATTTTTGGGGTGTTACTTCCTTCAAGAAGGTCGTCACCTTACCTTCTAGAATTGATCAACTTCGGACGCACGCTGATCTCACCCTTCATGGATGTCTTCATGTT…
Solyc01g096960	SlHsp49.3	ATGGCAATGAGACCAAGAGGCGGTGGCGTTGGACCTAATCGGGGACCTGCAGCACGGGCAGTTTACGAAGATTTTAGGCCTGTTCATGAGCGGCATCAAGATGAAGAAGCTGAAAAACTAGTTATTTATCTTCCTGGTTTCATGAAGGAGAACATCAGAGTGAGTACAGAAGGCAAGAACACAGTGAGAGTGCGTGGAGAACGGTTTGTAGGAGGCAACAAATGGCATCGCTTTCAAGAAGATTTCCAAGCACCTGATGACTGTAACATGAGAGGCATCCATGCCAAATTTGAGAATGGAATCCTCATTATCACTATGCCATGGAAAATGCCAAAGCAGTTAGCCGATGAACACACAAAACAATCCGCTCCCATAATCCCTCATAAGGATGATAATGTT…
Solyc01g096980	SlHsp39.4	ATGGCAACGGGACCCAATCGAGCGTCGCCGCCTGTTTATGAAGATTTTAGGCCTGTTTCTGAATGGCATCAAGAGGCAGGAGCTGAAATATTACTTATTTTTCTTCCTGGTTTCATGAAGGAGAGCATTAGAGTAAGTATTGAAGGGAAGAACACAGTGAGAGCAGGTGGAGAACTTTTTATAGGAAGCAACACATGGTGTCGCTTCCAAGAAGATTTTCAAGCACCTGATGATTGTAACATCAAAAGGATCGATGTCAAATTTGAGGATGGAATACTCACTATCACTGTGCCACGAAAAAGGCCCAGGCAATTATTAGATGAACAAACAGAACAATTTCCTCACAGAATCCCTCACAAGGATGATAATATTCCTCCCACGAATAATCATTCAACTGAT…
Solyc01g102960	SlHsp21.6A	ATGGCAAAAGCAAAAGCTCATGTTATGAGTTTTCTTGTCTTAGCAACAACAATTCTAGCCATTCTTCCATCAAAAACCCAAGCTTTAATGCCATACACACGCCCGTTATTCGACTTAATGTTCCCACAAGAAGACCCATTCAAGATTCTTGAACAAACCCCACTTACAATCCCTAAAGGGATTGATCAAACAATCGCCTTATTAGCTCGTTCAGATTGGAAAGAAACATCGAAAGAACACATAATTTCACTTGACATTCCTGGGATGAAAAAGGAAGATATCAAGATTGAGGTTGAAGAAAACAGAGTATTGAGAATCAGCGGAGAGAGAAAAACAGAGGAGGAAAATATTGAAAGTGAGAAATGGCATAGAGTTGAGAGAACTTCTGGAAAGTTCTGG…
Solyc02g080410	SlHsp15.7	ATGGAATTCTCAACTTTCCATCCCTCAACATGGAATTCTTTTTTCACCTCTCCTCTCCTCTTTCCCTATCAGTTCATTCCTGAGAATTATGTTCACTGGAGAGAGACCCCTGAATCTCACATATACTCTGCTGATCTTCCAGGTGTGAAGAAAGAGGAAATAAAGGTGGAAGTTGAGGATTCAAGCTACCTGATAATAAGAACTGAAGCAGCCAATGAAACAACAGAGCCAATAAGGAGCTTTATGAGGAAATTTAGGCTACCTGGAATGGTGGATATGGATGGAATTTCTGCTAGTTATAGAGATGGTGTTTTGACAGTCACAGTTCCAAGAACACTTGTGAGAAGGGGATTTTTCATTGAACCAGATGACTTGACAGAAAGCATAGTGAATCTTGGT…
Solyc02g093600	SlHsp15.6	ATGTGCAGCTTATTGAGGAGCAGTGATCCAATTGTTGGGATGATGAATATGTGTCCTGTTTTGAGTACTCCAATTGACTGGAAAGAAACATCTCAAGCTCACTGCTTCTTCGTCGATCTTCCAGGGCTCAGCAAAGAGGATGTGAAAGTGGAAGTGGACAATGGAAGAGTAGTGAAAATTAGTGGTAAGTGGAAAGCAGAAGAAGAAATTGGAGATGAAAATGAGAAGAAGAATTTATGGCATAGAGTGGAACGTAATAGGGGTGATTTCTGCAGGAAGTTTAGGCTTCCAAAAAATATAATGGCAGATCGACTCGAGGCATCCATGGAAAATGGTGTCCTTGTTCTCACCGTACCTAAACAACAACTCAAAAAACCCTTCTCCAAAGTAATTGAAATT…
Solyc03g082420	SlHsp26.2	ATGGCTTACACAAGTCTTACATCTTCTCCATTAGTGTCAAATGTTAGCGTTGGTGGAACCTCTAAGATTAATAACAACAAGGTATCTGCACCTTGCTCTGTTTTCGTTCCGTCGATGAGAAGGCCGACGACTAGGCTGGTAGCTCGGGCTACCGGCGATAACAAAGATACGTCAGTCGACGTACACCACAGCAGTGCTCAAGGAGGAAACAACCAAGGCACTGCCGTCGAACGCCGTCCTACGAGGATGGCGCTTGATGTTTCCCCTTTTGGAGTGTTAGATCCAATGTCACCGATGAGAACAATGCGGCAGATGATAGACACTATGGACAGATTATTCGAAGATACAATGACATTTCCAGGAAGAAACAGAGCATCAGGAACAGGGGAAATACGCACT…
Solyc03g113180	SlHsp23.7	ATGGAACATTACGGGGATCACAGAAGAGGGACTAATTTGACAACTTCAGTCAATCCAGTGTACGAAGATATTGAACCTTCATCCGGTTGGATAGAGGATGCGGAAAATCATTACCTTTTAATTGATCTTCCTGGATTCAAAAGGGAGGAGGTGAAGCTTGAAGTTGACACATTTGACAATATAAAGGTAAGTGGAGAAAGGAAGGTAGGCGAGAATAAATTTATTCGCTTTCAAAAATCAACGATAGCACCTGAAAAATCGAAATCTGAGGATACCAGTGCAAGGATTGAAGACGGGATTCTGTTTGTGATCATCCCAAAAGAATTACCAGAAAACAATGAACGCGAAGAGGCAGCAATTGCTAGCTCTGGTCATGAAGAGAATCAACAAGAGGAAATT…
Solyc03g113930	SlHsp21.5A	ATGGCGAAAACAAGAGTTAGCTTTATGAGTTTTCTTGTTTTAGCAATGGTTGTCGTTTTATTTCCATCCCAAATTAAGGCACTAATGCCATACACACGCCCCTTTTGGGACATAGCATTTCCTCCCGAAGATCCTTTCAGAATTCTTGAACAAACCCCATTGACTATCCCAAAAGGGGTTGAATCAATCGCTTTAACTCGATCAGATTGGAAGGAAACAGCAACAGAGCATGTAATTACACTTGACATTCCAGGGATGAAGAAGGAAGACGTTAAAATTGAGGTGGAAGAAAACAGAGTGTTGAGAGTCAGTGGAGAAAGGAAAACAGAGGAAGAAATTGAAGGGGAGAAATGGCACAGAGCTGAAAGAACTTGTGGGAAATTCTGGAGACAGTTTAGA…
Solyc03g123540	SlHsp16.1A	ATGAGCTCTGTTGTGGATGTAGTGAGCCAACTTCTCTTTCCAGAATCCATTGAGAGGCTTGTGAGTCCTTCTAGGTCAAATGAGAGTAGGGGTACCATTCCCGTGGACATTCTGGATACCCCAAAAGAGTACATTTTTTATATGGATGTTCCTGGTTTATCCAAATCTGACATACAGGTGAGTGTGGAAGATGAGAAGACGCTGGTGATACGAAGCAACGGGAAGAGGAAGCGCGAGGAGAGTGAAGAAGAGGGATGCAAGTACGTGAGGTTGGAGAGGAATCCACCCCTCAAACTGATGAGGAAGTTCAAGCTGCCCGATTACTGCAATGTTTCTGCTATTACTGCCAAATGCGAGAATGGGGTGTTAACTGTTGTAGTTGAAAAGATGCCTCCACCA…
Solyc04g014480	SlHsp16.1B	ATGGCGATTTTTGGTGATCCTTTTAGAAGATTCTTATTGAGTCCGACGATTCATCGAAGCTTTTCTGGTTCTCCAGCTCTTCTCGATTGGATTGAATCTCCTAATTCTCACATCTTCAAAATCAATGTCCCAGGATATAGCAAGGAGGATATAAAGGTGCAAGTTGAAGATGGAAATGTGTTGGTGGTGAAGGCGGAGGGGCACGGCGGCAAGAAGGACGAATTCCACGGTAAAGAGAAGGATATAGTGTGGCATGTGGCGGAGCGAGGAGGAGGGAGAGGTGGCGATTTCTCGAGGGAGATCGAGCTGCCGGAAGATGTGAAGGTGGATCAAATTAAAGCTCAATGTGAAAATGGTGTTCTTACCATTGTTGTACCAAAAGATGCAACTCCAAAAACA…
Solyc04g071490	SlHsp37.0	ATGGAAATGGAAATGGGTCTCAAACTAACAAGAGTTGCTAATGAATCCTCTTCTACTGAATTTCAATTTGCAAAAGACAGAGCTGGCCCTCTTTTCCAGTCTACAGAAACAGACACAATGTTCATCCTTACTGTCCATTTGAAAGGTTATATACAAGAAAATATTAAGGTTGATATTAATGAAGAAGGGACTATTATTGCGATAAGGGGTGAAAAATCGGTTCAAGAAACGGTGATGGTAGGGTGGAAATTGATCAAAAAAGATGTAGAAGTTAGAAAATTTAGTAAGGCTTTCAAGATTCCAGATGGGGTTATCTTGGATGAAATTAAGGCTAGATTTGATGATGAAATATCCATATTGACAATTAAAATGCCAAAGAAAGTAAAAGGGATTCTTGGA…
Solyc04g072250	SlHsp17.9	ATGGCATCATCAATAGGACCATGGTTGGGTGGTGGTGGACGAAGTAGAGATATGGATTTTGTAAGCCCATTTTCATCTGATGTATTGGGCCTGGGCTTTGGTGGTGAATTGGGCTTTGGTAATGGATTGGGCTTTAGGAATGATGAAATTTCTGCTTTGGCCCATGCTAGTGTCGACTGGCGTGAAACTGATCAAGCTCATGTTTTTCTTGTTGATATTCCTGGTGTGAAGAAGGAAGATTTAAAGGTTCAGCTCGAAGATAACATATTGGAGATTAGCGGTGAAAGAGTAAAAGAGGAAGAAAAAGGCGATGACAAGTGGCACCGCGTGGAGCGTAAACGTGGCAGTTTCTGCAGAAAATTCCGGCTACCGGAAAATGCCAACGTGGAAGGTATAAGT…
Solyc05g014280	SlHsp25.7B	ATGGCTCATTGCTTATCAAGATTTCCAATTTCTCAACCTATTTTATTTTCAAACAATCCAAAATATTCCAACTCCTCTCTTCCAATTTCTAGTAGAAAATATCAAGGTAATTATAAGAAATTGAAGGTCATGGTTGTTGATGAAAGACATAATCTTGATCACTTACAAAGACAAAACAAGACTCCTCAACCTAGAAAAAGAACACCCCAAATGGCCCCTGTTGGGTTATGGGATAGGTTTCCAACAGCAAGGACAGTCCAACAAATGATGGACACAATGGACAGAGTCATAGAGGATCCTCTTGCTTTTAATGGAGGGCCATCGACCGATGATATCGGGTACAGAAGGGGAAGGACACCATGGGAGATCAAAGAAAATGAAGGAGAATACAAAATGAGG…
Solyc06g076520	SlHsp17.7A	ATGTCTCTGATCCCAAGAATTTTCGGCGATCGACGAAGCAGCAGCATGTTCGATCCATTTTCAATTGACGTATTTGATCCATTCAGGGAATTAGGCTTCCCAAGTACCAATTCAGGGGAGAGCTCTGCATTTGCCAACACACGAATAGACTGGAAGGAAACTCCAGAAGCTCATGTGTTCAAGGTTGATCTTCCAGGGCTTAAGAAGGAGGAAGTCAAAGTGGAAGTCGAGGAGGATAGGGTTCTTCAGATCAGCGGAGAGAGGAACGTGGAGAAGGAAGATAAGAATGATAAGTGGCATCGCATGGAGCGAAGCAGCGGGAAATTCATGAGGAGATTTAGACTTCCGGAGAATGCAAAGATGGATCAAGTTAAGGCGTCTATGGAGAATGGAGTGCTT…
Solyc06g076540	SlHsp17.6A	ATGTCTCTGATCCCAAGAATCTTCGGCGACCGACGAAGCAGTAGCATGTTCGATCCATTTTCAATTGACGTATTTGATCAATTTAGGGGATTAGGCTTTCCAGGTACCAATTCAGGGGAGACCTCTGCATTTGCTAACACTCGAATCGATTGGAAGGAAACTCCAGAAGCTCATGTGTTCAAGGCTGATCTTCCAGGGCTTAAGAAGGAGGAAGTGAAAGTGGAGATCGAAGAAGATAGGGTTCTTCAGATCAGCGGAGAGAGGAACGTGGAGAAAGAAGATAAGAACGACACTTGGCATCGTGTGGAACGCAGCAGTGGAAAATTCATGAGGAGATTTAGACTTCCAGAGAACGCAAAGATGGATCAAGTCAAGGCTTCTATGGAGAATGGAGTGCTG…
Solyc06g076560	SlHsp17.6B	ATGTCTCTGATCCCAAGAATTTTCGGCGATCGACGAAGCAGCAGCATGTTCGATCCATTTTCAATTGACGTATTTGATCCATTCAGGGAATTAGGCTTCCCAGGTACCAATTCAGGGGAGAGCTCTGCATTTGCCAACACACGAATAGACTGGAAGGAAACTCCAGAAGCTCATGTGTTCAAGGCTGATCTTCCAGGGCTTAAGAAGGAGGAAGTCAAAGTGGAAGTCGAGGAGGATAGGGTTCTTCAGATCAGCGGAGAGAGGAACGTGGAGAAGGAAGATAAGAATGACAAGTGGCATCGCGTGGAGCGAAGCAGCGGGAAATTCATGAGGAGATTTAGACTTCCGGAGAATGCAAAGATGGATCAAGTTAAGGCTTCAATGGAGAACGGAGTGCTT…
Solyc06g076570	SlHsp17.6C	ATGTCACTGATCCCAAGAATCTTCGGCGACCGACGAAGCACCAGCGTGTTCGATCCATTTTCAATTGACGTATTTGATCCATTCAAGGAATTAGGCTTCACAGTTTCAAATTCAGGGGAGACCTCTGCATTTGCCAACACTCGAATCGACTGGAAGGAAACTCCAGAAGCTCATGTGTTCAAGGCTGATCTTCCAGGGCTTAAGAAGGAGGAAGTCAAAGTGGAGATCGAAGAGGATCGTGTTCTTCAGATCAGCGGAGAGAGGAACGTGGAGAAAGAAGACAAGAACGATACTTGGCACCGTGTGGAACGCAGCAGCGGGAAATTCATGAGAAGATTTAGACTTCCGGAGAATGCAAAGATGGATCAAATTAAGGCGTCTATGGAGAATGGAGTGCTT…
Solyc07g045610	SlHsp9.1	ATGGAAAATAATTGGAGTACTGGGGAGACCCCTGCATTTGCTAACACTCGAATAGACTGGAAGGAAACTCCAGAAGCTCACTTGTTCAAGGCTGATCTTCCAGGGCTTAAGAAGGAGGAAGTGAAAGTGGAGATCAAAGAGGATAGGGTTCTTCAAATTAGCAGAGAGAGGAAGGTAGAGAAAGAAGATAAGAACGATACTTGGCATTGTGTGGAGCAAAGCAATGGAAATTCATGA
Solyc07g055720	SlHsp26.5	ATGGAGAGTCAAATTGTTCGACGAAGAGTTAACATGATTACTGCTCATTTAACTGCACATGATGATATTTCCGCCTCCGCTACTCATCTCTTTCCTATGAGCTGTAGCAGTAGCTTGAATTCTGCTATTCCGAGGAGGTACGATAACAGAATGAACTATGCAAGACAAAGTTCCAGTTCTCAAGCTTGTTTCATGAGGACAAGTGAACAGGGAAGCTGTACTGAATCCACTGCGGCTTTCAAGGCTAGTGATTATGCAAAGAAGAGTTCTCGCGCCTTTGAAGGACCAATGTTTTCTAGACCTGCAAATAATTGCAAACACAATGGAACTGTTGAAGAAGCTCCTAAATTTGCTAGGCCTCGTTTCCAATTGAAAGAAAGAAGAAATGAACTTGAATCT…
Solyc07g064020	SlHsp21.6B	ATGAGCAAACAACTTGAAGTTCAATTTGAAGAATCAAACCCAAAAAAATGGTGTGTTCCATTAAAAGAAGATGTTTTTGTGAAATTCATGAACAAAGGGAATTTTATAACACATAAAGCTTTGTGTGAAGGTTCATTTTTTAGTCCACTTTTGTTTGGCAAATTTTTTGATCCTTCTGATGCATTTCCACTATGGGAATTTGATTCAGATGTGTTATTATCCAATGCAAAAAGTTCCAATAATAATCATTACAAAGTTGATTGGATTCAAACTGAGACAGATTATGTGTTGAAAACAGAAATTCCAGGTGTTGGTAAAGGTATCATTTGTGTCTCCGTTGAGGATGGAAAAGTTTTAGAGGTAAGTGGGCAATTTAGGCTGAAAGTCGAGACGGGGACG…
Solyc08g062340	SlHsp17.3B	ATGGATTTGAGGTTGATGGGTATTGATAACACACCACTCTTCCACACTCTTCAGCATATGATGGAAGCTGCTGGTGAAGATTCCGTGAATGCACCATCAAAGAAGTATGTTCGTGATGCTAAGGCAATGGCTGCGACACCAGTGGACGTGAAAGAGTATCCTGATTCATATGTTTTCGTTGTGGATATGCCAGGGTTGAAATCTGGAGATATCAAAGTGCAGGTAGAAGAAGACAATGTGCTGTTGATTAGTGGTGAAAGGAAGAGGGAAGAAGAGAAAGAAGGTGTAAAGTTTATTAGAATGGAGAGAAGGGTTGGGAAATTCATGAGGAAGTTTAGTCTGCCGGAGAATGCGAATACTGATGCAATTTCTGCAGTTTGTCAAGATGGAGTTCTGACT…
Solyc08g062450	SlHsp17.6D	ATGGATTTGAGGTTGTTGGGTATCGATAACACACCACTCTTCCACACTCTCCACCATATGATGGAAGCTGCCGGTGAAGATTCCGACAAGTCTGTCAATGCACCATCAAGGAACTATGTTCGTGATGCTAAGGCCATGGCTGCTACACCAGCGGATGTGAAGGAGTATCCTAATTCGTATGTTTTTGTTGTGGATATGCCAGGGTTGAAATCTGGAGATATCAAAGTGCAGGTGGAAGAAGACAATGTGCTGTTGATTAGTGGTGAAAGGAAGAGGGAAGAAGAGAAAGAAGGTGCAAAGTTTATTAGGATGGAGAGAAGGGTTGGGAAATTCATGAGGAAGTTTAGTCTGCCAGAGAATGCGAATACTGATGCAATTTCTGCAGTTTGTCAAGATGGA…
Solyc08g078700	SlHsp23.8B	ATGGCAACTCTTGCTCTAAGGAGGGCCACCGCCTCATCACTATTCAACAGGCTCGTCAATCCTGTTCGTTCTGCATCTGCTTTCCGTTCATTCAATACTAACACTCAGATGACAGCTTATGACCAGGATGATCGTGGCGTTGATGTTGACCGCCGGTCCGATCGATCCGTCTCTCGCCGTGATGCTTTTCCTAGTTTATTCTCAGATGTATTTGATCCATTTTCACCACCAATTAGGAGCGTGAGCCAATTGCTGAACATGATGGATCAAATGATGGATTCTCCATTCGTAGCTGCACCGCGTGCAATGGGCGCCGGAGTTGGAGCAAGAAGAGGATGGGATGTAAAGGAGGACGATAACGCTCTGTATATAAAAATGGACATGCCTGGACTCGATAAG…
Solyc08g078710	SlHsp21.5B	ATGGCGTTTCGTACTGCTTTAAGGAGAATAAGCTCTTCATCAATTCTTTTCTACAATTTACTCAACAATGCGCCTTCTTCACGAGGACTTACTGGGTCGCTTGCACCGTTAACTTCTCGATTCTTAAGCTATGTAGGTAGTGTTTCCGTTACGGATTCTAATGAAGAAAGCTTCATCATCAATGCCTGTGGAGGTTCCTTCGCTCGATTTGAGCAGTTCCCTATTCATCGCGGTGCATGTGATGCATATATGATGAATCCGTTTCAAATTTCTGGACCTGGAGGGGCATATGAGGCTAAGAATATAGAGGAGGGGATGCACGTGAGAATGGAAATGCCTGGAATCGACAAGGAAGACGTGAAGGTGTTGATTTCGTATGGGACTATCATCATAAAGGGT…
Solyc08g078720	SlHsp18.2	ATGGCTCTGACTATCAGAAAAGCCGCCGGAGCATCGACACTGTTCAAATTACTCAGCTCTAAATCCAAATTTACTACCGCCGCTCCTTCAATCACACGCTTTTTTTCCTCCATTACAACTGCAGATTCAAATTCCCTGAGCAATGAGCAGAAAAACTCTACTGAGCCAATTCTGGTGACGGGTTCTCCACAAGAATTCAAGATGGAGAACCCGTTTCAGTCAGCAGGACCGAAAGAGGTGCTAGAAGTGGATACACTGAAGGATGGTATACTTGTGAGAGTGGCAATGCCTAGCGTTGGTGAAGATGGGATTAAGGTCTGGTTAGAGAACAACACGGTTTACTTCACTGGCAAAGGAGACATTGAAGTGGAATCTGAGGAATCAGGGAGGAAATACGGA…
Solyc09g007140	SlHsp26.8	ATGGATTCAAAGGGAGCTGCACCAAATCAAGTTTATGAAGATTTTGTGCCAACTACAGAGTTGGTGCAAGAACAAGACTCTGATACTCTTCTCCTTGATCTCACAGGTTTCAGAAAGGAACAAGTGAGGGTTCAACTGACTAGAACAGGAGTTGTGAAGATTAGTGGACAAAGACCAGTTGCTGAGAACAAATGGCTTAGATTTCAGAAGGATTTTCCTGTTTCACAAAATTGCGACAGGACGAAAATCAGTGCAAAGTTTGAAAATGGCATACTTTATGTCAAACAACCAAAACTTATAACAACTTCACCACAGAAAAAAGATCAAGAATTGCCAACATCTGATCCTCAACAGCCCAACGACGAGCCACAACCAACGTCTCAGAAGAAAGACGAACAA…
Solyc09g011710	SlHsp24.5	ATGTCTCTCATGCCTGTGTTTGGTGGTCGGAGAAATCATGCACACCAGGTGCATGATCCTTACTCCGACCACCAGACACACAAGGTGCATGATCCTTACTCCGATCACAAGACACACAAGATGCATGATCCTTATTCTCGACCTTCACACCCCGTGTATGATCCTTATTCTCAACACGCGCACCAAGTGCACGATCCTTTTGCTCATCATGATGTATGGGATCCTTTCCATGAATTTTATCTCGAAAACCCTCGATCCCTCATAGCTCCAGCACCATCGTTCCACCATGTACCTGCAACGATGGCGCAAATCGAGTATAAGGAAACACCAGAGTCACATATCTTTAGGTGTAACTTGCATGGTTACAAGAAAGAAGACGTCAAAGTACAGGTGGAGGAT…
Solyc09g015000	SlHsp15.2	ATGTCTCTGATTCCAAGCTTCTTTGGTGGTCGGAGAAGCAATATCTTCGGCCCATTTTCCCTTGACCTATGGGATCCCTTCGAGGGCTTCCCAATTGCCAACACCCCATCCTCTGCTCGTGAAATCTCTGCTTTTGCAAATGCAAAAATTGATTGGAAAGAGACCCCACAAGCTCACGTCTTCAAAGTGGATGTTCCGGGGATCAAGAAAGAGGAGGAGAAGAACGATCAGTGGCACCGTATGGAGAGGAGCAGCGGTAAGTTCAAAAGGAGATTCAGGTTGCCGGAGAATGCAAAAACAGGGGAAATAAAGGCAGAGATGGAGAATGGAGTGCTGACAGTGACTGTTCCAAAAGAAGAAGAGAAGAAGAAATCTGAGGTGAAGGCAATTGACATCTCT…
Solyc09g059210	SlHsp7.8	ATGTACAATTCTGCATTTGCTAACACTCGAGTCGACTGGAAGGAAACTCCAGAGGCTCATGTGTTCAAGTCCGATCTTCCAGGGTTTAAAAAGGAGGAAGTGAAAATGGAGATTGAAGAAGATAAGGTTCTTCAAATAAGCGGAGAGAGGACTATGGAGAAAGAAGATAAGAATAATGTCAACTCCATTGAGATCTCGGATTAA
Solyc09g015020	SlHsp17.7B	ATGTCTCTTATTCCAAGCTTCTTTGGTGGTCGGAGGAGCAATATCTTCGACCCATTTTCCCTTGACTTATGGGATCCATTCCCAATTTCAACCAACACTCCATACTCTGCCCCTGAAATCTCTGATTTCGCAAATGCAAAAATTGATTGGAAAGAGACTCCAGAATCTCACGTCTTCAAAGTGGATGTTCCGGGGATCAAGAAAGAGGAAGTGAAAGTCGAAGTGGAAGAAGGAAGGATTTTACAGATTAGCGGTGAGAGAAACAGAGAGAAAGAGGAGAAGAACGATCAGTGGCACCGTATGGAGAGAAGCAGCGGTAAGTTTATAAGGAGATTCAGGTTGCCGGAGAATGCAAAAACAGGGGAAATAAAGGCAGCGATGGAGAATGGAGTGCTGACA…
Solyc10g076880	SlHsp15.5	ATGGAAAACAAATTACAAGGTCATTTTGAGCCAACTTGTGAATGGCAACATCAAGATGGAGCTGATCTTCTCTTGGTCCATCTCCCAGAATTCAAGGATAAGGAAGGATTGAAGGTACAAGTTAGCAATTGTGGAGTTGTAAAGATTTCAGGAGATGTACAAGCAAACCAAACAAGATTAAGTTTTCTCAAAGAGATTCAATTAGGAAAGGATCATAATGTAGATGCTATAAAGGCCAACTTTGAGAAGGGTGTTCTCAAAATTACAGTGCCAAATAAGAATACAAATGAAGTATCAAATAAATCAAGATTCAAGAAAGTCAAAAAAGTGGCCTTGGGTGTTGTAGCTATCGTGGTTGTAGTTTCTGCTTTCTCTGGATTTGCTTACTACATTTATAGG…
Solyc10g086680	SlHsp27.1	ATGTCTTTAGTACCTCTATTTAACGGTCGCAAAAACCATTCACGGTGCGTACAAAATTCTCCGCCAACAACAACAATTACACCTCAATCCCAAAAGAATCATAATCGTTCTGATTCTTACGATCCAACAACAACAATAATGCATCAATATAAACCAAATCGAGGTAATGAGAAAGATCTTTATAATTATCCACCACCAACAAGAAATCAAGATCTACACAATCTTTTTAATCAACTAGCAACAACAAAATTCACACATCAATTCCAAACAAGTCGAGGTCAGAAGGATCCTTATGATCCCTCTCATAAATTTTATCTCGAAACCCCTCGATCTCTCATAGCACCATCACTATCATTTCCACATGTTACTCCATTTTTAGCTCAATTTGAGTGTAATGTA…
Solyc11g020330	SlHsp21.5C	ATGAGTGTCATCAGCAAATTAACATTGCTCATCATTTCAATTGCTTGCATTTTTCAGGTATCATCACTAAGCGCAGATGGGTCATCACTTGTACCACTAATCATAGACCAAATGATAAGCAGCAATCCGGCTAATACATTTCTTGATCCATTCAAAGTTTTAGAACAAATACCATTTGGATTAGAAAACACTCTGCTCGCGAGAGTCGACTGGAAAGAGACGGCGAAGGGACACGTGATAAGCGTAGAAGTACCTGGATTGAAGAAAGATGATATAAAGATCGAAATTGAAGAAAACAGAGTGTTGAGAGTGAGCGGAGAGAGGAAGAAAGAAGAAGAGAAAAATGATGAAGAGAATCATTGGCATTGTGTTGAAAGGAGTTATGGAAAGTTCTGGAGA…
Solyc11g071560	SlHsp27.5	ATGGATTCAAAGGGAGCTGCATCAAATCAAACTTATGAAGATTTTGTGCCAACTACAGAGTTGGTGCAAGAACAAGACTCTGATATTCTTCTCATTCATCTCACAGGTTTCAAAAAGGAACAAGTGAGGGTTCAACTGACTAAAACAGGAATTCTGAAGATCAGTGGACAAAGGCCAGTTGCTGAGAGCAAATGGCTTAGATTTCAAAAGGATTTTCCTGTTTCACAAAATTGCGACAAGACGAAAATCAGTGCAAAGTTTGAAAATGGCATTCTTCATGTCAAACAACCAAAACTGATTACTTCATCAGAGAACAAAGGTCAAGAACTGCCAACATCTGATGCTCAACAACAACAAAAACCAGCAGACGAGCCACAATCAACGCCTCAGAGGAAAGAC…
Solyc12g042830	SlHsp9.0	ATGGTTGAGGATGGAATTTTGACAATAAAAGGTGAACACAAACAAGAGAAGGAAGAAGAAGGATCAGATGATGAGTTTTGGTCATCAACAAGTTATGGTTACTATAATAATAGCATTGTGTTGCCTCAAGATGCTAAGGTTGATGAAATTAAAGCTGAGATGAAAGATGGTGTTTTGACAATTACTATTCCTAAAAGTGACAAACCTAAGAAAGATGTTAAGGAAATTGAAGTTTTGTGA
Solyc12g056560	SlHsp27.2	ATGGATACGGAATTGAGATCCAAGGTAGCAAGAGTTTCAGATGAATTCAACTCCAATGAATTCTTTCAGTTTCCGAGAGATCGAGCTGGCGTTGCTTTCCAGTCTACAGAAACAAACTCTATGTTCGTCGTCACTGCTCATTTGAAAGGTTATACGCGAGGAAACATAAAGGTTGATCTTAACGAGAACAAGACTAAACTGGTGGTAACGTGTGAGAAGCCGGTCCAAGAAACTCTAACGATTGGGCATGAAGTGATCAAGAAAGATGTACAGATTAGAAAATTTACAAAGTCAATCCAGATTCCAGATGGGGTAATCGTGGACGAAATTATAACTAATTTCAATGAGGAAACCTCCAACCTGACTATTACAATGCCAAAGAGGTTGAAGGAGCCAGAG…

## Sheet: Genomic sequence
SGN locus	Name	Genomic sequence
Solyc00g053740	SlHsp11.9	ATGGACAGATTGGATGTCCAAGTTGTTGATGTTGGACCCCCCGCTGATTGGGTGAAAATCAATGTTCGTGAAACAGTAAGTTCCTCTCAAAAGATTATATATGCATTCTATCTCTCATGTGATTTGTAATGATTTTATGCAAACAGAATGATTCCTTTGAGGTCTATGCACTGGTTTCTGGGCTTTCACGGGAGGAAGTATAATACCAATCATGCTACTTGTTTCCATCAAGTGCATTCAATTTGTTTTCATCCTTTTACACCATCTCAAAGCTCTAAATAAACATAGGTACGGGTTCAATCTGATCCAGCTGGTCGCCTGGTCATAACTGGTCAGCCAAAACAACTTGACAATTTTTGGGGTGTTACTGCCTTCAAGAAGGTACACACACACCTTGCT…
Solyc01g009200	SlHsp25.7A	AACAAGAAAAGATTACATATTAACAAAAAAAAAAAGAAGAAAAAGAAAGATACAATATGAATTCAAAGGGAGCTACACCAACTCAAGTATATGAAGATTTTGTGCCATCATCAAAGAAGGTTCATGAAGAAAACTTTGACACAATTCACATTAATCTTCATGGTAATTTTCATTTAAGTCATTGATTATTATTATCTGTTTTTCCCTCCTCATCCCATCGGTGTCGTGTGGCGTATCTAGACTAGACATGAATCCGATATAAGCTATTGTGTGAGCGTTAAATCGACACATAATCTATTGACTCTAAGTTCTGGATTCACCTCGAACCAAAATGTTGCATGCAAATCACTTGTGTATATTCACATCACACACGATTATTGTTACGTTTTTTTTTATATA…
Solyc01g009220	SlHsp23.8A	TCTATATTTAGAAGGAAAAAAATATTACAAAATTTGCAAAAAGAGAAATTAAGAAGAAAACAAACATGGAAAATGGAAATAAAGATAATTGTAGTTGTTGTAGCAACTCAAGAATACATGAAGATTTTATGCCAACATCAGAATTGGTTCATGGAAAAGACTATGATACCCTTCTCCTTAATCTTCCAGGTGCATCTCATTTATTTTTTTTCAAGATAGTTATCGTATAATTCAGTCAAATTTATTTATCGAGATGATCAAAATATACGTCGTAGATACATAATCAATGTGTATGTATGTATATATATATATCGATATGATCAAAATATATGTAATAGATACATAATCAATGTGTATGTATGTATATATATATATCGATATGATCAAAATATATGTAAT…
Solyc01g017030	SlHsp17.3A	ATGGTAAGATTTAGTCCATCTAAACCTTGTTTGCTCTTCTTATCTCCTTTATCTAACATTCCGTCTTCCTTGAGGTGCAAAGGTTTGTGCGATTGTTTCCATGATCTCAACCATTCAAGAATTTTTTTCCGTAACGTCTTGCTGCGGTACCTTCCTTTGAAAGTTCTAAGCCGACTTTTGCTATAGTCTTCTTGTACTGATAAATTTTTTATCTCTTTACTGTATTGTAAAGCTCTGCCACTAGATCTGTAAAGTTCTATAATATTTGTTGATGAAATTGTAAATTGAGATCAACTTCATTGAAAATCAACACTTGTGACTCATTTGAGTATCTTGGATTTTACTATTCTCGATGTTTGGTATGTTTCTGAAAATTCTAGTAGTTCTCATGTGATTAAT…
Solyc01g017790	SlHsp14.5	ATGGTAAGATTTATTCCCTCTAAACCTTGTTTTCTCTTCTTATCTCCTTCCTCTAACAGTCCGTCTTCCTTGTAGTGCAAAGGTTCGTGCGATTGTGTCCATGAGCTCAACCAATCAAGAATTTTTTTCCGTAACGTCTTGCTGCGGTACCTTCCTTTGTAATTTCTAAACCGACCTCTTCTCATGTCTTTTTATACTAATAAAAATTGTATCTCTATACTGCATTGTAAAGCTCTGCCACTAGATCTATAAAGTTCTATAATATTTGTTGATGAAATTGTAAATTGAGATCAACTTCATTGAAAATCAACACTTGTGACACATTTGAGTTTCTTGGATTGTACTATTCTCGATGTTTGGTATGTTTCTAAAAATTCTTGTAGTTCTCATGTGATTAAT…
Solyc01g018070	SlHsp15.8	ATGGTAGGATCCTCCTTATTACCTATGACACCTTTCTGCTTAGTGCTACTGCCTCTTATTTACTCGGTTTGCCTTGGAGACATATTGGCAGCCTTTGCTATTTCATTAATATTGTTGGTTATTTACTTCATCCCCACTCTTCTTATGTTTCTAGTGTCTTTTAAACTTATTAGTGTCTATTTTGAGTTGAGGTGTCACATGTACATCAACAATATTACTTACTTCTGCGATATCAACTTCAACTATATTCTCTTTGTTCATTAGCTCATTAATTACATCCTTGTGCAATCTTGTAATGTTAAAATCATCATTATTTTAATGAGAATTTAATTTTCCATCACTGCAGTTATGGTTGTTAATGGGCAACACATCATTATCCCTTTCACTAAATTTGAAAAT…
Solyc01g096960	SlHsp49.3	AAAATATTCATCAAACCATTCAAACTCTCAACAACTATTTCAAAGATAAATAAACCTTTCATTTGTTGTTTACTAGAAGGGGGAAAAAATGGCAATGAGACCAAGAGGCGGTGGCGTTGGACCTAATCGGGGACCTGCAGCACGGGCAGTTTACGAAGATTTTAGGCCTGTTCATGAGCGGCATCAAGATGAAGAAGCTGAAAAACTAGTTATTTATCTTCCTGGTGAGTCTATAGAAATAGCACTGTTTGAGCCATAACTATAGTACATGACAATAGCTTACTCAGAGAGAGCGCAAAACTAATAGAACTCACCTGCAGGTTTCATGAAGGAGAACATCAGAGTGAGTACAGAAGGCAAGAACACAGTGAGAGTGCGTGGAGAACGGTTTGTAGGAGG…
Solyc01g096980	SlHsp39.4	ATGGCAACGGGACCCAATCGAGCGTCGCCGCCTGTTTATGAAGATTTTAGGCCTGTTTCTGAATGGCATCAAGAGGCAGGAGCTGAAATATTACTTATTTTTCTTCCTGGTGGGTTTCTTCTTCATTTATATTCCTATTTTAACAGAACAAGTACTTATTCTAGAATTTTTTTTAAAAATATCGTTACTTTGATTCCTATTTACCAATCATAGCTTCGTTAAGTAAGAAACATAGCAATAGTTAAAAATACTAGCAATTGGATTCGTTCCGTATCAGTGTATATTGAGGTGACAAATGGCCGGATTGAATTATATATGGATAAATTGAAAAATGGATAATCATTCAATCCGTTCATATCTGATATAACTAAAAATGAATTGGATAATAAATGGATTGGG…
Solyc01g102960	SlHsp21.6A	AATTCCTTTAATCAAGAAAAAGTATCATTCAAAAATCCTCTACAATACTCTCACATTCCTAAGCTCTTCACATTATCATCAAATCAAAAAAGATGGCAAAAGCAAAAGCTCATGTTATGAGTTTTCTTGTCTTAGCAACAACAATTCTAGCCATTCTTCCATCAAAAACCCAAGCTTTAATGCCATACACACGCCCGTTATTCGACTTAATGTTCCCACAAGAAGACCCATTCAAGATTCTTGAACAAACCCCACTTACAATCCCTAAAGGGATTGATCAAACAATCGCCTTATTAGCTCGTTCAGATTGGAAAGAAACATCGAAAGAACACATAATTTCACTTGACATTCCTGGGATGAAAAAGGAAGATATCAAGATTGAGGTTGAAGAAAACAGAG…
Solyc02g080410	SlHsp15.7	CTAGGCTTATATAAGGACAAAAATCAACTCTCTTTTCATCCCAAAAACAACCAAACACCTCCCTAGCAGCCATCATTTTTTCCTCCTAAATCCTCTTCTTTCTTCCAAGAAAATGGAATTCTCAACTTTCCATCCCTCAACATGGAATTCTTTTTTCACCTCTCCTCTCCTCTTTCCCTATCAGTTCATTCCTGAGAATTATGTTCACTGGAGAGAGACCCCTGAATCTCACATATACTCTGCTGATCTTCCAGGTAAACACACACACACATAAAAAAGAACAGTTGAAGTGACTCTTTTTTGGACACCCTTTTTTTTTTGTATTGGGTATTAATTTTCTTGAAGTTTGGATGTTTTTGTTTTGACAGGTGTGAAGAAAGAGGAAATAAAGGTGGAAGT…
Solyc02g093600	SlHsp15.6	CCACGTTAAGACGATCCAAGAAGTTTCAAGACCCATTTGAACTGTCTTTTTTCACCAACTATATATACTTGTGCAAAGTTTCAATTTATTCCACAGAAGACAACAAGGAAATACAATTAATTAGCTGATTTAAGTGGGGAAAACAAAGATGTGCAGCTTATTGAGGAGCAGTGATCCAATTGTTGGGATGATGAATATGTGTCCTGTTTTGAGTACTCCAATTGACTGGAAAGAAACATCTCAAGCTCACTGCTTCTTCGTCGATCTTCCAGGTATTAATTTAAACGATTTAACAATTTAATAGGGATAATACATATATTGGATTTTAAACTGGTTTTATATTTTAACTTTAATCTTCGATTTTCATATTTTAATTATTTAATTTTTAAATAAATAAAC…
Solyc03g082420	SlHsp26.2	CACTTCACAGTTTTATCTATAACTTTCACGATTCCTCCACACTATTCTCATTTTTTCTTATAAATACCTCCTTCTGTAAGCAATTAAAATCATTCACAAACAAGAAGATTTCTACTTTCTGTGATTAAAAATCTAAATAACTATAATGGCTTACACAAGTCTTACATCTTCTCCATTAGTGTCAAATGTTAGCGTTGGTGGAACCTCTAAGATTAATAACAACAAGGTATCTGCACCTTGCTCTGTTTTCGTTCCGTCGATGAGAAGGCCGACGACTAGGCTGGTAGCTCGGGCTACCGGCGATAACAAAGATACGTCAGTCGACGTACACCACAGCAGTGCTCAAGGAGGAAACAACCAAGGCACTGCCGTCGAACGCCGTCCTACGAGGATGGCGCT…
Solyc03g113180	SlHsp23.7	ATGGAACATTACGGGGATCACAGAAGAGGGACTAATTTGACAACTTCAGTCAATCCAGTGTACGAAGATATTGAACCTTCATCCGGTTGGATAGAGGATGCGGAAAATCATTACCTTTTAATTGATCTTCCTGGTATTCATACTTCATTATTTCCTCGTTTTTGCTTTTCCAAAAAAAGATCTGCTTTTCAGTTGTCATTTCGATTGTAATTTACAAATATTCGAGTCGGAATAATGTGCAGTGATTGAACTCAACAATTATGAGGTTAATTCATTATATGTGTATCTTGCTGTTTTAATTTGTTAAAAGGATTCAAAAGGGAGGAGGTGAAGCTTGAAGTTGACACATTTGACAATATAAAGGTAAGTGGAGAAAGGAAGGTAGGCGAGAATAAATTT…
Solyc03g113930	SlHsp21.5A	ATGGCGAAAACAAGAGTTAGCTTTATGAGTTTTCTTGTTTTAGCAATGGTTGTCGTTTTATTTCCATCCCAAATTAAGGCACTAATGCCATACACACGCCCCTTTTGGGACATAGCATTTCCTCCCGAAGATCCTTTCAGAATTCTTGAACAAACCCCATTGACTATCCCAAAAGGGGTTGAATCAATCGCTTTAACTCGATCAGATTGGAAGGAAACAGCAACAGAGCATGTAATTACACTTGACATTCCAGGGATGAAGAAGGAAGACGTTAAAATTGAGGTGGAAGAAAACAGAGTGTTGAGAGTCAGTGGAGAAAGGAAAACAGAGGAAGAAATTGAAGGGGAGAAATGGCACAGAGCTGAAAGAACTTGTGGGAAATTCTGGAGACAGTTTAGA…
Solyc03g123540	SlHsp16.1A	TTAGCACTCTTGATGATCCAGTAAGCTGCAAACAATCTTGAAAATGAGCTCTGTTGTGGATGTAGTGAGCCAACTTCTCTTTCCAGAATCCATTGAGAGGCTTGTGAGTCCTTCTAGGTCAAATGAGAGTAGGGGTACCATTCCCGTGGACATTCTGGATACCCCAAAAGAGTACATTTTTTATATGGATGTTCCTGGTTTATCCAAATCTGACATACAGGTCGGTAACATCTTCAATTTTGTCTTCATAATTACATTTTTTGTTTGATTGATTGAAATGTATTACAGGTGAGTGTGGAAGATGAGAAGACGCTGGTGATACGAAGCAACGGGAAGAGGAAGCGCGAGGAGAGTGAAGAAGAGGGATGCAAGTACGTGAGGTTGGAGAGGAATCCACCC…
Solyc04g014480	SlHsp16.1B	ACATCATCTTCTCCAATGTACCAAAAGATAAGCTTTACAGAACCTTCTGGATCTTCCAGAAAAAACTCCATTAAACCTCCATTTCTTTATATAGCATTCTCCTCCTAAAATAAACAGATAAAAAAGAATGGCGATTTTTGGTGATCCTTTTAGAAGATTCTTATTGAGTCCGACGATTCATCGAAGCTTTTCTGGTTCTCCAGCTCTTCTCGATTGGATTGAATCTCCTAATTCTCACATCTTCAAAATCAATGTCCCAGGTTTTGATTTCTTCACTTTGCTATTCAATTTTTATAATTTCGTCTGATCGGAGAGGCGAATCTAAGATTTAAAGAGAAAATAATTCGTATCAAATGTTTAATTGTGAACTTACGCTAACTAAGACGAAGCTATGATCTC…
Solyc04g071490	SlHsp37.0	ATGGAAATGGAAATGGGTCTCAAACTAACAAGAGTTGCTAATGAATCCTCTTCTACTGAATTTCAATTTGCAAAAGACAGAGCTGGCCCTCTTTTCCAGTCTACAGAAACAGACACAATGTTCATCCTTACTGTCCATTTGAAAGGTAAAATTTTTCTCTTCATCATCATACACACAGTAATTTTTTTCATTTTCATGTTCATTTGTACTTACTTCTAATATGTATAAACTCTGTATATAGGTTATATACAAGAAAATATTAAGGTTGATATTAATGAAGAAGGGACTATTATTGCGATAAGGGGTGAAAAATCGGTTCAAGAAACGGTGATGGTAGGGTGGAAATTGATCAAAAAAGATGTAGAAGTTAGAAAATTTAGTAAGGCTTTCAAGATTCCA…
Solyc04g072250	SlHsp17.9	CTGTATTTATTTCTTGGAAGCAAGAAATAAAATGAATTGAAGTGGAAAAATAAGAAAAATTTGTTATTTGAAGAAAAAAAATATTAATATGGCATCATCAATAGGACCATGGTTGGGTGGTGGTGGACGAAGTAGAGATATGGATTTTGTAAGCCCATTTTCATCTGATGTATTGGGCCTGGGCTTTGGTGGTGAATTGGGCTTTGGTAATGGATTGGGCTTTAGGAATGATGAAATTTCTGCTTTGGCCCATGCTAGTGTCGACTGGCGTGAAACTGATCAAGCTCATGTTTTTCTTGTTGATATTCCTGGTTAACCATCTAATCCCTTCTATAACTTTTTTTTTTTTTAATGATATAATTGCGTTTTATAGTTATAATTTTAATAATCGTGTTTATA…
Solyc05g014280	SlHsp25.7B	CAAATCATATGGTAAAATAATATTGTTGCCCATACTTTTTTTTTTAAAACCAATCCTAGAGAATTTAAAGAAGTTCTAGAGAGGTCTAGTAACAAGTCATTCATTTAGTATTTCCAGATTATTCTTCTCTACCCTTTATATTTTCATCACTCACCTTTGCTCTTTATTCTTATTTTGAGTTTGGAACTTCAAAAAAGAAAATAATAGTTATAAACATGGCTCATTGCTTATCAAGATTTCCAATTTCTCAACCTATTTTATTTTCAAACAATCCAAAATATTCCAACTCCTCTCTTCCAATTTCTAGTAGAAAATATCAAGGTAATTATAAGAAATTGAAGGTCATGGTTGTTGATGAAAGACATAATCTTGATCACTTACAAAGACAAAACAAGACTC…
Solyc06g076520	SlHsp17.7A	ATGTCTCTGATCCCAAGAATTTTCGGCGATCGACGAAGCAGCAGCATGTTCGATCCATTTTCAATTGACGTATTTGATCCATTCAGGGAATTAGGCTTCCCAAGTACCAATTCAGGGGAGAGCTCTGCATTTGCCAACACACGAATAGACTGGAAGGAAACTCCAGAAGCTCATGTGTTCAAGGTTGATCTTCCAGGGCTTAAGAAGGAGGAAGTCAAAGTGGAAGTCGAGGAGGATAGGGTTCTTCAGATCAGCGGAGAGAGGAACGTGGAGAAGGAAGATAAGAATGATAAGTGGCATCGCATGGAGCGAAGCAGCGGGAAATTCATGAGGAGATTTAGACTTCCGGAGAATGCAAAGATGGATCAAGTTAAGGCGTCTATGGAGAATGGAGTGCTT…
Solyc06g076540	SlHsp17.6A	ATGTCTCTGATCCCAAGAATCTTCGGCGACCGACGAAGCAGTAGCATGTTCGATCCATTTTCAATTGACGTATTTGATCAATTTAGGGGATTAGGCTTTCCAGGTACCAATTCAGGGGAGACCTCTGCATTTGCTAACACTCGAATCGATTGGAAGGAAACTCCAGAAGCTCATGTGTTCAAGGCTGATCTTCCAGGGCTTAAGAAGGAGGAAGTGAAAGTGGAGATCGAAGAAGATAGGGTTCTTCAGATCAGCGGAGAGAGGAACGTGGAGAAAGAAGATAAGAACGACACTTGGCATCGTGTGGAACGCAGCAGTGGAAAATTCATGAGGAGATTTAGACTTCCAGAGAACGCAAAGATGGATCAAGTCAAGGCTTCTATGGAGAATGGAGTGCTG…
Solyc06g076560	SlHsp17.6B	ATGTCTCTGATCCCAAGAATTTTCGGCGATCGACGAAGCAGCAGCATGTTCGATCCATTTTCAATTGACGTATTTGATCCATTCAGGGAATTAGGCTTCCCAGGTACCAATTCAGGGGAGAGCTCTGCATTTGCCAACACACGAATAGACTGGAAGGAAACTCCAGAAGCTCATGTGTTCAAGGCTGATCTTCCAGGGCTTAAGAAGGAGGAAGTCAAAGTGGAAGTCGAGGAGGATAGGGTTCTTCAGATCAGCGGAGAGAGGAACGTGGAGAAGGAAGATAAGAATGACAAGTGGCATCGCGTGGAGCGAAGCAGCGGGAAATTCATGAGGAGATTTAGACTTCCGGAGAATGCAAAGATGGATCAAGTTAAGGCTTCAATGGAGAACGGAGTGCTT…
Solyc06g076570	SlHsp17.6C	ATGTCACTGATCCCAAGAATCTTCGGCGACCGACGAAGCACCAGCGTGTTCGATCCATTTTCAATTGACGTATTTGATCCATTCAAGGAATTAGGCTTCACAGTTTCAAATTCAGGGGAGACCTCTGCATTTGCCAACACTCGAATCGACTGGAAGGAAACTCCAGAAGCTCATGTGTTCAAGGCTGATCTTCCAGGGCTTAAGAAGGAGGAAGTCAAAGTGGAGATCGAAGAGGATCGTGTTCTTCAGATCAGCGGAGAGAGGAACGTGGAGAAAGAAGACAAGAACGATACTTGGCACCGTGTGGAACGCAGCAGCGGGAAATTCATGAGAAGATTTAGACTTCCGGAGAATGCAAAGATGGATCAAATTAAGGCGTCTATGGAGAATGGAGTGCTT…
Solyc07g045610	SlHsp9.1	ATGGAAAATAATTGGAGTACTGGTTTTTATCTTTGATTATTCACTTCTTTGTTTGTTGGTTATGGGGTTTCTTGCGTAAAATTTGTTTATGGAAGGAAAATGCAGGTGGGTTTTGTGATTTCTTTTGGGGGGGGGTTTCTTTCTTGGATTAAATAAGTAGAATGGTTAATGTTTCATGTAAAATTGATTGAGAAAATGGCTAATTCTGTTTTTACGTGACCTTGAATTGTGTATTCCACTTCAAAATTTGGATATGGCTTTCTGTTTAGCTACTATTTGGACTTTGTAGTTCATGTATCATCTTATGAACGTTGGCAAGAAATCATGAGTGTGGTTTTTGGTAACAGAAATCTCCTTGAATTGTTTGGACTTTATACTTCATATTATCTTAGGATCCGC…
Solyc07g055720	SlHsp26.5	TTAACTTCACAATATTATCATCATTCATATCACCATATCCAAAATTCCTTTATCTTAAACAACATTTGTATCTCAAAGCAAGTAGAGGAACACTTTCTGTATTATATTCACTCTGTTTTGGAGCAATGGAGAGTCAAATTGTTCGACGAAGAGTTAACATGATTACTGCTCATTTAACTGCACATGATGATATTTCCGCCTCCGCTACTCATCTCTTTCCTATGGTAATCTCTTTCTCTGTCTCTACTCATAGTAATGTTAGCAGGGACGGAGTTACAGGTTCGATAGAACTAGTAGCTTTCGCCAGCATTTCGTATTTATGTTTAAAAAATTATGAATAGTATAATTTATTTGAAGTAAAGTCAAAGGTGTCTTTACGAGAATCCAGAACCTCTGAAT…
Solyc07g064020	SlHsp21.6B	ATGTCACAAATTCTCATCCACCATTTTTTTCATCTTTGAAATTTAATTCAATGAGCAAACAACTTGAAGTTCAATTTGAAGAATCAAACCCAAAAAAATGGTGTGTTCCATTAAAAGAAGATGTTTTTGTGAAATTCATGAACAAAGGGAATTTTATAACACATAAAGCTTTGTGTGAAGGTTCATTTTTTAGTCCACTTTTGTTTGGCAAATTTTTTGATCCTTCTGATGCATTTCCACTATGGGAATTTGATTCAGATGTGTTATTATCCAATGCAAAAAGTTCCAATAATAATCATTACAAAGTTGATTGGATTCAAACTGAGACAGATTATGTGTTGAAAACAGAAATTCCAGGTGAGTAAAGAGATTTACTTATTTACTTGAGTTTGTGTTCGT…
Solyc08g062340	SlHsp17.3B	CAAGGCGATGAAAAGAAAGAAGCTCCTCGAAACTTCCTCCTGTTTCTATCTTCCTCTAGAATTTTCCACACTTGTGTTATATAAACACCTCTCAACATCCCCTGTAATCAGACAGAATAAAAATCCAATTTCAAACACGATAGAAGAATGGATTTGAGGTTGATGGGTATTGATAACACACCACTCTTCCACACTCTTCAGCATATGATGGAAGCTGCTGGTGAAGATTCCGTGAATGCACCATCAAAGAAGTATGTTCGTGATGCTAAGGCAATGGCTGCGACACCAGTGGACGTGAAAGAGTATCCTGATTCATATGTTTTCGTTGTGGATATGCCAGGGTTGAAATCTGGAGATATCAAAGTGCAGGTAGAAGAAGACAATGTGCTGTTGATTAGT…
Solyc08g062450	SlHsp17.6D	ATGGATTTGAGGTTGTTGGGTATCGATAACACACCACTCTTCCACACTCTCCACCATATGATGGAAGCTGCCGGTGAAGATTCCGACAAGTCTGTCAATGCACCATCAAGGAACTATGTTCGTGATGCTAAGGCCATGGCTGCTACACCAGCGGATGTGAAGGAGTATCCTAATTCGTATGTTTTTGTTGTGGATATGCCAGGGTTGAAATCTGGAGATATCAAAGTGCAGGTGGAAGAAGACAATGTGCTGTTGATTAGTGGTGAAAGGAAGAGGGAAGAAGAGAAAGAAGGTGCAAAGTTTATTAGGATGGAGAGAAGGGTTGGGAAATTCATGAGGAAGTTTAGTCTGCCAGAGAATGCGAATACTGATGCAATTTCTGCAGTTTGTCAAGATGGA…
Solyc08g078700	SlHsp23.8B	CCATTCTTATCCAACAAAAAAAATCACAACGTGAAGCTTTACTCAATCGGCAAGTTATTCAGAAATCTTTTGGTATCAGAAATGGCAACTCTTGCTCTAAGGAGGGCCACCGCCTCATCACTATTCAACAGGCTCGTCAATCCTGTTCGTTCTGCATCTGCTTTCCGTTCATTCAATACTAACACTCAGATGACAGCTTATGACCAGGATGATCGTGGCGTTGATGTTGACCGCCGGTCCGATCGATCCGTCTCTCGCCGTGATGCTTTTCCTAGTTTATTCTCAGGTAACTTCTCCAAACTCTGTTTTACTCAAATTTGTGATTCAGTATTACAATTCGTTGGCATTGTTACTGTTAAACTAGAAACTATTGTACGTTTAGACTCGTTTGGACTTTAA…
Solyc08g078710	SlHsp21.5B	ATGGCGTTTCGTACTGCTTTAAGGAGAATAAGCTCTTCATCAATTCTTTTCTACAATTTACTCAACAATGCGCCTTCTTCACGAGGACTTACTGGGTCGCTTGCACCGTTAACTTCTCGATTCTTAAGCTATGTAGGTAGTGTTTCCGTTACGGATTCTAATGAAGAAAGCTTCATCATCAATGCCTGTGGAGGTTCCTTCGCTCGATTTGAGCAGTTCCCTATTCATCGCGGTATCATTGTTTTTTTTTCCCTCTCTTTTGCCTAATTTCGTTTTGCACAATTTTGAATATTTATTATGTGAAGAATTTAATAACAACAACAACATATCTTATGTAATTCCACGAGTTGATCCGTGATTACTTCTAACTCTTTATCCTGAAGTGAGGCTCTGAGACAG…
Solyc08g078720	SlHsp18.2	CCACAAATTGATCGGGGAAAATGTCAATGGCTCTGACTATCAGAAAAGCCGCCGGAGCATCGACACTGTTCAAATTACTCAGCTCTAAATCCAAATTTACTACCGCCGCTCCTTCAATCACACGCTTTTTTTCCTCCATTACAACTGCAGATTCAAATTCCCTGAGCAATGAGCAGAAAAACTCTACTGAGCCAAGTAATTGATTCATCCGTTTACCTCTTGTTCTTATTTACACTTTATGTTATGTGATATTTGTTAATATACATTAGGTAGAATGTATATTTTATGTCGAGCGGATTATCAACACATTTACGTTGGCTGTACTTCGCATATGATTATTTATTATCTCAAAAAGTTATATTTTTTTTAAAGAAAATTGGAATCAAAGAAGAAAGTGAC…
Solyc09g007140	SlHsp26.8	TCAATATTTTCAATACCAACAACACAAAAAATTACAAATTTCATAAATTTAGCAAAATTAAAATAAAAATGGATTCAAAGGGAGCTGCACCAAATCAAGTTTATGAAGATTTTGTGCCAACTACAGAGTTGGTGCAAGAACAAGACTCTGATACTCTTCTCCTTGATCTCACAGGTGATCTTCTTTTACTATTTTTTTTCGATCGATGAAACGAGTTGTCGTCTCCTTATATTGTGTCTCGAGTAATATTTGCCTCGTCATGTTAGCTTTTGTGGTTGAGCCAGACTCAAAATTCATTTCCTTATAGTTTCTCCAAAATTCCTAAATAGTTGTTGCATGTGGGGATCGTAAAAAACCCTGTAATTCGACACACTTCTAACGATATTTTGTTTTTCGAAG…
Solyc09g011710	SlHsp24.5	TAATTCCACCAAGACATCAACTCAACTCCACATATCAAATTCATTTTCTCCTTTACTTTCTTTTGCCAAAAAAAAATGTCTCTCATGCCTGTGTTTGGTGGTCGGAGAAATCATGCACACCAGGTGCATGATCCTTACTCCGACCACCAGACACACAAGGTGCATGATCCTTACTCCGATCACAAGACACACAAGATGCATGATCCTTATTCTCGACCTTCACACCCCGTGTATGATCCTTATTCTCAACACGCGCACCAAGTGCACGATCCTTTTGCTCATCATGATGTATGGGATCCTTTCCATGAATTTTATCTCGAAAACCCTCGATCCCTCATAGCTCCAGCACCATCGTTCCACCATGTACCTGCAACGATGGCGCAAATCGAGTATAAGGAA…
Solyc09g015000	SlHsp15.2	CCTTTTCAAAAACGATAAGCTAAATTACTCTTGCAATTATTCCTTCTCATAAAAACAATATGTCTGGAATATTGTAGAAGTCTCTGACTGTTCCGTATCTAAAATGAAGCAAAGAAGAGGCTAGAATACACTCGAGTTTCTCAGATTCATCGACTATAAATACCACCGTACTTTCTTTAGTTTGTCCATCACCAAGCAATCAAGCAAATTAAGCACCACAATCTAAGATCCTCTGTTTTCTTCAAACAACAAATGTCTCTGATTCCAAGCTTCTTTGGTGGTCGGAGAAGCAATATCTTCGGCCCATTTTCCCTTGACCTATGGGATCCCTTCGAGGGCTTCCCAATTGCCAACACCCCATCCTCTGCTCGTGAAATCTCTGCTTTTGCAAATGCAAAA…
Solyc09g059210	SlHsp7.8	ATGTACAATTCTGCATTTGCTAACACTCGAGTCGACTGGAAGGAAACTCCAGAGGCTCATGTGTTCAAGTCCGATCTTCCAGGGTTTAAAAAGGAGGAAGTGAAAATGGAGATTGAAGAAGATAAGGTTCTTCAAATAAGCGGAGAGAGGACTATGGAGAAAGAAGATAAGAATAATGTCAACTCCATTGAGATCTCGGATTAA
Solyc09g015020	SlHsp17.7B	ATGTCTCTTATTCCAAGCTTCTTTGGTGGTCGGAGGAGCAATATCTTCGACCCATTTTCCCTTGACTTATGGGATCCATTCCCAATTTCAACCAACACTCCATACTCTGCCCCTGAAATCTCTGATTTCGCAAATGCAAAAATTGATTGGAAAGAGACTCCAGAATCTCACGTCTTCAAAGTGGATGTTCCGGGGATCAAGAAAGAGGAAGTGAAAGTCGAAGTGGAAGAAGGAAGGATTTTACAGATTAGCGGTGAGAGAAACAGAGAGAAAGAGGAGAAGAACGATCAGTGGCACCGTATGGAGAGAAGCAGCGGTAAGTTTATAAGGAGATTCAGGTTGCCGGAGAATGCAAAAACAGGGGAAATAAAGGCAGCGATGGAGAATGGAGTGCTGACA…
Solyc10g076880	SlHsp15.5	ATGGAAAACAAATTACAAGGTCATTTTGAGCCAACTTGTGAATGGCAACATCAAGATGGAGCTGATCTTCTCTTGGTCCATCTCCCAGGTAAATAATACAGCACAATTAGTTACTATTTCGAAAAAATTATACCATATATACAAGTACAAAGTGTCTAAATAATATATTTTGAACACCCTAAACACAACAATATGATATAACCTATATGATATAACCTTATGGTTGCAGGCATCTTGAAAAGGTAATGATATCTTGAAATAATATTTCCTTTTTTTTCACTTTTTAATAAAAAGGAGGTTCACTTGAGCACTTGAACAATGAAATTTCTGACTCCATCGTCCGTCGACAAAATTATTGCAATATATATCCTTTAATTGATTTTTTTTTTCTTTTTGCAT…
Solyc10g086680	SlHsp27.1	ATGTCTTTAGTACCTCTATTTAACGGTCGCAAAAACCATTCACGGTGCGTACAAAATTCTCCGCCAACAACAACAATTACACCTCAATCCCAAAAGAATCATAATCGTTCTGATTCTTACGATCCAACAACAACAATAATGCATCAATATAAACCAAATCGAGGTAATGAGAAAGATCTTTATAATTATCCACCACCAACAAGAAATCAAGATCTACACAATCTTTTTAATCAACTAGCAACAACAAAATTCACACATCAATTCCAAACAAGTCGAGGTCAGAAGGATCCTTATGATCCCTCTCATAAATTTTATCTCGAAACCCCTCGATCTCTCATAGCACCATCACTATCATTTCCACATGTTACTCCATTTTTAGCTCAATTTGAGTGTAATGTA…
Solyc11g020330	SlHsp21.5C	ATGAGTGTCATCAGCAAATTAACATTGCTCATCATTTCAATTGCTTGCATTTTTCAGGTATCATCACTAAGCGCAGATGGGTCATCACTTGTACCACTAATCATAGACCAAATGATAAGCAGCAATCCGGCTAATACATTTCTTGATCCATTCAAAGTTTTAGAACAAATACCATTTGGATTAGAAAACACTCTGCTCGCGAGAGTCGACTGGAAAGAGACGGCGAAGGGACACGTGATAAGCGTAGAAGTACCTGGATTGAAGAAAGATGATATAAAGATCGAAATTGAAGAAAACAGAGTGTTGAGAGTGAGCGGAGAGAGGAAGAAAGAAGAAGAGAAAAATGATGAAGAGAATCATTGGCATTGTGTTGAAAGGAGTTATGGAAAGTTCTGGAGA…
Solyc11g071560	SlHsp27.5	ATGGATTCAAAGGGAGCTGCATCAAATCAAACTTATGAAGATTTTGTGCCAACTACAGAGTTGGTGCAAGAACAAGACTCTGATATTCTTCTCATTCATCTCACAGGTGATCAATCTTCTTTTTACTGTTTTTTTTTCGATCGAGGGAATGAGTTGTCGTCTCCTTATATTGTGTTTCGAGTGATTTTTTGTTAGCTTTTGAGGTTGTGTCAGTCTCGAAGTTTATTCCTTATAGTATCATGTTGTCATAACTCATAAGCTATGACGTTGCTTGGACTCTCCAAAATTGTTTGTTGTATGTGGTGCTTTTTGGAGGATCCGACACACACCTGACGGACTTTATGTCCTTAGAACAATGTGATTATTTTCATGGGAACTCCATAAATATATCAGATGACA…
Solyc12g042830	SlHsp9.0	ATGGTTGAGGATGGAATTTTGACAATAAAAGGTGAACACAAACAAGAGAAGGAAGAAGAAGGATCAGATGATGAGTTTTGGTCATCAACAAGTTATGGTTACTATAATAATAGCATTGTGTTGCCTCAAGATGCTAAGGTTGATGAAATTAAAGCTGAGATGAAAGATGGTGTTTTGACAATTACTATTCCTAAAAGTGACAAACCTAAGAAAGATGTTAAGGAAATTGAAGTTTTGTGA
Solyc12g056560	SlHsp27.2	ATGGATACGGAATTGAGATCCAAGGTAGCAAGAGTTTCAGATGAATTCAACTCCAATGAATTCTTTCAGTTTCCGAGAGATCGAGCTGGCGTTGCTTTCCAGTCTACAGAAACAAACTCTATGTTCGTCGTCACTGCTCATTTGAAAGGTTTATCTCTACCTTGTATGTTTGACTTAATTCTATGAGAATGCCGTTTCCTGGTATTTGGTTACTACAGGGGCAGAGGTAGAAGCCTAAATACGAGTTCTGCTGAACTCAATAGCATTTGCTCGAAAGTATTTATGCAAAGACATTGGTTATTTTTATTTGATTGTGGAAAATATTTGTGTAGGTTATACGCGAGGAAACATAAAGGTTGATCTTAACGAGAACAAGACTAAACTGGTGGTAACGTGTGA…

## Sheet: Amino acid sequence
SGN locus	Name	Amino acid sequence
Solyc00g053740	SlHsp11.9	MDRLDVQVVDVGPPADWVKINVRETNDSFEVYALVSGLSREEVRVQSDPAGRLVITGQPKQLDNFWGVTAFKKVVNLPARIDQLRTNTGVTLHGCLHVHVPFAQQNL*
Solyc01g009200	SlHsp25.7A	MNSKGATPTQVYEDFVPSSKKVHEENFDTIHINLHGFKKEQLKVVLTSTGTLKISGQRPIGPTKWQRFLNEFPVAENCDRSKISAKFENGILHVKQPKLIPKVEKEKELSATLAENTPAAKRQKTTLRDEFGKQDNADVDTPAKEEPKETSPKTSEQTEEKKLPSHDSSSSSSSHSSESDSESTDDDTDDEASENVSCLVANLKKPSKVIQMTLVSLLVLGISLYIANERSH*
Solyc01g009220	SlHsp23.8A	MENGNKDNCSCCSNSRIHEDFMPTSELVHGKDYDTLLLNLPGFKKEEVKIQLCKRTGILKINGQRPVNKFLSFQKDIPVSKDCDKSKINARLVNGILYVRHPKLIISSQKYENDLPTSTNIEPKQDKKKTKLDEPSGQDNAGKPNNTSPKSNEQTQVVQRNGSMKDDATTTRTSSDIFAKLKVSRQVMNIALAALVVLGIGGYVMRFPKKAKE*
Solyc01g017030	SlHsp17.3A	MVRFSPSKPCLLFLSPLSNIPSSLRCKGLCDCFHDLNHSRIFFRNVLLRLDVQVVDVGPPADWVKINVRATNDSFEVYALVPGLLRDELRVQSDPTGRLVITGHPHQLDNPWGVTSFKKVVILPSRIDHFRTNAILTFHGCLHVHVPFAQQNL*
Solyc01g017790	SlHsp14.5	MCKGSCDCVHELNQSRIFFRNVLLRLDVQVVDVGPPADWVKINVRATNDSFEVYALVPGLLRDELRVQSDPTGCLVITGQQHQLDNPWGVTSFKKVVTLPARIDQLRTNAVLTFHGCLHVHVPFAQQNL*
Solyc01g018070	SlHsp15.8	MVGSSLLPMTPFCLVLLPLIYSVCLGDILAAFAISLILLDVQVDDVGPSTDWVKINVRETNDFFEVFALVPWLSLDEVRVQSDPAGRLVITGQPKQLDNFWGVTSFKKVVTLPSRIDQLRTHADLTLHGCLHVHVPFAQQNL*
Solyc01g096960	SlHsp49.3	MAMRPRGGGVGPNRGPAARAVYEDFRPVHERHQDEEAEKLVIYLPGFMKENIRVSTEGKNTVRVRGERFVGGNKWHRFQEDFQAPDDCNMRGIHAKFENGILIITMPWKMPKQLADEHTKQSAPIIPHKDDNVPPRTTHPTVETPRKTTAQRADKDQDSTRNETSKTTYPTTEATPKKPTHLKPTAQLPKPQHDDKDKVSTRNETMGSAESSKTQNGDNVPPKTTYPTTQAAPRKPTPLKPTAQLPKPENTDNDQDSRVKEMKFFDDQLMSPESSKTQMGDEDIDFPALRATTLGKTSGEREKPKDEKKIFEGLVGSIEPKIQKSKEENLDQNRTQLIKSGKDVGKEESHDAGGKIVAEKIKDLREEFQEQVGQKGSKEKESTSNVAAGTSFYTGSISN…
Solyc01g096980	SlHsp39.4	MATGPNRASPPVYEDFRPVSEWHQEAGAEILLIFLPGFMKESIRVSIEGKNTVRAGGELFIGSNTWCRFQEDFQAPDDCNIKRIDVKFEDGILTITVPRKRPRQLLDEQTEQFPHRIPHKDDNIPPTNNHSTDENPRKLPSLQPTTQHAHKDQDSTRNETLGSAESSNTQKGDKFPPRTTYPTTEAAPRKPTPVKPATQQPKHQHAHKDQDSTRNETSGSAESSNTQKGDKFPPRTTYPTTEAAPRKPTPVKPTAQQPKPQHAHKDQDSTRNETSRSAESSNTQKGDNVPSRTTYLNCQNLNILTKIKILQEMRHRGVLNHQILKRVIMFLPEQLMQLLKPPQENQPL*
Solyc01g102960	SlHsp21.6A	MAKAKAHVMSFLVLATTILAILPSKTQALMPYTRPLFDLMFPQEDPFKILEQTPLTIPKGIDQTIALLARSDWKETSKEHIISLDIPGMKKEDIKIEVEENRVLRISGERKTEEENIESEKWHRVERTSGKFWRQFKLPRNVDLEHIKANLDNGVLKITVPKLAEEEKKQSKVISISEQVNGGDIKATM*
Solyc02g080410	SlHsp15.7	MEFSTFHPSTWNSFFTSPLLFPYQFIPENYVHWRETPESHIYSADLPGVKKEEIKVEVEDSSYLIIRTEAANETTEPIRSFMRKFRLPGMVDMDGISASYRDGVLTVTVPRTLVRRGFFIEPDDLTESIVNLGASAA*
Solyc02g093600	SlHsp15.6	MCSLLRSSDPIVGMMNMCPVLSTPIDWKETSQAHCFFVDLPGLSKEDVKVEVDNGRVVKISGKWKAEEEIGDENEKKNLWHRVERNRGDFCRKFRLPKNIMADRLEASMENGVLVLTVPKQQLKKPFSKVIEIEEK*
Solyc03g082420	SlHsp26.2	MAYTSLTSSPLVSNVSVGGTSKINNNKVSAPCSVFVPSMRRPTTRLVARATGDNKDTSVDVHHSSAQGGNNQGTAVERRPTRMALDVSPFGVLDPMSPMRTMRQMIDTMDRLFEDTMTFPGRNRASGTGEIRTPWDIHDDENEIKMRFDMPGLSKEDVKVSVENDMLVIKGEHKKEEDGRDKHSWGRNYSSYDTRLSLPDNVVKDKIKAELKNGVLFISIPKTEVEKKVIDVQIN*
Solyc03g113180	SlHsp23.7	MEHYGDHRRGTNLTTSVNPVYEDIEPSSGWIEDAENHYLLIDLPGFKREEVKLEVDTFDNIKVSGERKVGENKFIRFQKSTIAPEKSKSEDTSARIEDGILFVIIPKELPENNEREEAAIASSGHEENQQEEIESSKGHDTEEKENDKQGPNGDEEFHDAKMAKKWHEAYPVAAGKEILKKNKTIVITALLAFSFGVYVSQKWQSSKID*
Solyc03g113930	SlHsp21.5A	MAKTRVSFMSFLVLAMVVVLFPSQIKALMPYTRPFWDIAFPPEDPFRILEQTPLTIPKGVESIALTRSDWKETATEHVITLDIPGMKKEDVKIEVEENRVLRVSGERKTEEEIEGEKWHRAERTCGKFWRQFRLPGNADLEHIKAHLENGVLKITVPKLAEEKKKQSKVISIAEAVGGEDIKANKAEM*
Solyc03g123540	SlHsp16.1A	MSSVVDVVSQLLFPESIERLVSPSRSNESRGTIPVDILDTPKEYIFYMDVPGLSKSDIQVSVEDEKTLVIRSNGKRKREESEEEGCKYVRLERNPPLKLMRKFKLPDYCNVSAITAKCENGVLTVVVEKMPPPSKAKTVKVAVS*
Solyc04g014480	SlHsp16.1B	MAIFGDPFRRFLLSPTIHRSFSGSPALLDWIESPNSHIFKINVPGYSKEDIKVQVEDGNVLVVKAEGHGGKKDEFHGKEKDIVWHVAERGGGRGGDFSREIELPEDVKVDQIKAQCENGVLTIVVPKDATPKTSKVRNINITSKL*
Solyc04g071490	SlHsp37.0	MEMEMGLKLTRVANESSSTEFQFAKDRAGPLFQSTETDTMFILTVHLKGYIQENIKVDINEEGTIIAIRGEKSVQETVMVGWKLIKKDVEVRKFSKAFKIPDGVILDEIKARFDDEISILTIKMPKKVKGILGIEFVEVKEHEELPIVANKISKKVTFKEDMDKPKAEENQGKPREVVQKHVVKDEMMPNEDSKHVVKDEIMPNEDSKHVVKDEMMSNEDSKHVIKDETMPNVDSNIQNNDTIDETREARGDFVGHDKPESSNSRDEHKDDQASVTSRKREDDNVPKKSSKICVPIVAGSALILSLFVFVIHLIRTKNQSVKRKG*
Solyc04g072250	SlHsp17.9	MASSIGPWLGGGGRSRDMDFVSPFSSDVLGLGFGGELGFGNGLGFRNDEISALAHASVDWRETDQAHVFLVDIPGVKKEDLKVQLEDNILEISGERVKEEEKGDDKWHRVERKRGSFCRKFRLPENANVEGISCGLENGVLTVNVPKKETQQVPKNVKAINIT*
Solyc05g014280	SlHsp25.7B	MAHCLSRFPISQPILFSNNPKYSNSSLPISSRKYQGNYKKLKVMVVDERHNLDHLQRQNKTPQPRKRTPQMAPVGLWDRFPTARTVQQMMDTMDRVIEDPLAFNGGPSTDDIGYRRGRTPWEIKENEGEYKMRFDMPGMTKEDVKVWLEEKMLVVKGEKMVKNNEKEEEWSAKSYGKYNTRIALPENIDFEKIKAEVKDGVLYITIPKASSNPKVFDINVQ*
Solyc06g076520	SlHsp17.7A	MSLIPRIFGDRRSSSMFDPFSIDVFDPFRELGFPSTNSGESSAFANTRIDWKETPEAHVFKVDLPGLKKEEVKVEVEEDRVLQISGERNVEKEDKNDKWHRMERSSGKFMRRFRLPENAKMDQVKASMENGVLTVTVPKEEVKKPEVKSIEISG*
Solyc06g076540	SlHsp17.6A	MSLIPRIFGDRRSSSMFDPFSIDVFDQFRGLGFPGTNSGETSAFANTRIDWKETPEAHVFKADLPGLKKEEVKVEIEEDRVLQISGERNVEKEDKNDTWHRVERSSGKFMRRFRLPENAKMDQVKASMENGVLTVTVPKEEVKKPDVKSIEISG*
Solyc06g076560	SlHsp17.6B	MSLIPRIFGDRRSSSMFDPFSIDVFDPFRELGFPGTNSGESSAFANTRIDWKETPEAHVFKADLPGLKKEEVKVEVEEDRVLQISGERNVEKEDKNDKWHRVERSSGKFMRRFRLPENAKMDQVKASMENGVLTVTVPKEEVKKPEVKSIEISG*
Solyc06g076570	SlHsp17.6C	MSLIPRIFGDRRSTSVFDPFSIDVFDPFKELGFTVSNSGETSAFANTRIDWKETPEAHVFKADLPGLKKEEVKVEIEEDRVLQISGERNVEKEDKNDTWHRVERSSGKFMRRFRLPENAKMDQIKASMENGVLTVTVPKEEVKKPDVKSIEISG*
Solyc07g045610	SlHsp9.1	MENNWSTGETPAFANTRIDWKETPEAHLFKADLPGLKKEEVKVEIKEDRVLQISRERKVEKEDKNDTWHCVEQSNGNS*
Solyc07g055720	SlHsp26.5	MESQIVRRRVNMITAHLTAHDDISASATHLFPMSCSSSLNSAIPRRYDNRMNYARQSSSSQACFMRTSEQGSCTESTAAFKASDYAKKSSRAFEGPMFSRPANNCKHNGTVEEAPKFARPRFQLKERRNELESNGSEWSPKMDVAESGSMYVVSIELPGVNINDIKVEVSHKSLIVSGNRSTQCKVASYLNGLVSAYHKKEIVQGPYRVFWPLPSNANKNRVSAEFVDGLLQITIPKL*
Solyc07g064020	SlHsp21.6B	MSKQLEVQFEESNPKKWCVPLKEDVFVKFMNKGNFITHKALCEGSFFSPLLFGKFFDPSDAFPLWEFDSDVLLSNAKSSNNNHYKVDWIQTETDYVLKTEIPGVGKGIICVSVEDGKVLEVSGQFRLKVETGTKDWRVGNWWEHGCVRRIELPENADWKKTEALMSNGDHKFLEVKIPKIPPNICDVP*
Solyc08g062340	SlHsp17.3B	MDLRLMGIDNTPLFHTLQHMMEAAGEDSVNAPSKKYVRDAKAMAATPVDVKEYPDSYVFVVDMPGLKSGDIKVQVEEDNVLLISGERKREEEKEGVKFIRMERRVGKFMRKFSLPENANTDAISAVCQDGVLTVTVQKLPPPEPKKSKTIQVKVA*
Solyc08g062450	SlHsp17.6D	MDLRLLGIDNTPLFHTLHHMMEAAGEDSDKSVNAPSRNYVRDAKAMAATPADVKEYPNSYVFVVDMPGLKSGDIKVQVEEDNVLLISGERKREEEKEGAKFIRMERRVGKFMRKFSLPENANTDAISAVCQDGVLTVTVQKLPPPEPKKPKTIEVKVA*
Solyc08g078700	SlHsp23.8B	MATLALRRATASSLFNRLVNPVRSASAFRSFNTNTQMTAYDQDDRGVDVDRRSDRSVSRRDAFPSLFSDVFDPFSPPIRSVSQLLNMMDQMMDSPFVAAPRAMGAGVGARRGWDVKEDDNALYIKMDMPGLDKENVKVAVEENTLIIKGEGEKESENEEYRRRYSTRLEIPQNIYKLDGIKAEMKNGVLKVAVPKVKQEERKDVFDVKIE*
Solyc08g078710	SlHsp21.5B	MAFRTALRRISSSSILFYNLLNNAPSSRGLTGSLAPLTSRFLSYVGSVSVTDSNEESFIINACGGSFARFEQFPIHRGACDAYMMNPFQISGPGGAYEAKNIEEGMHVRMEMPGIDKEDVKVLISYGTIIIKGEGKKESTYEDSGRTYSANIEICSNSYEAQSMEANMKNGVLRMLIPKSKTPQKVTGSNYEIKVK*
Solyc08g078720	SlHsp18.2	MALTIRKAAGASTLFKLLSSKSKFTTAAPSITRFFSSITTADSNSLSNEQKNSTEPILVTGSPQEFKMENPFQSAGPKEVLEVDTLKDGILVRVAMPSVGEDGIKVWLENNTVYFTGKGDIEVESEESGRKYGGSLEFSTDCCKAEKVEAQMKNGILRMVIKGEMGED*
Solyc09g007140	SlHsp26.8	MDSKGAAPNQVYEDFVPTTELVQEQDSDTLLLDLTGFRKEQVRVQLTRTGVVKISGQRPVAENKWLRFQKDFPVSQNCDRTKISAKFENGILYVKQPKLITTSPQKKDQELPTSDPQQPNDEPQPTSQKKDEQQTQDEKTQTEELPKHQATNAEKPEMEEQDTKETPAEYTGASSTMEEENKPSYACKLDKDAYTRTADVVAEKLKMPRKLMNMTLIALLVLGIGLYISNKMKSNN*
Solyc09g011710	SlHsp24.5	MSLMPVFGGRRNHAHQVHDPYSDHQTHKVHDPYSDHKTHKMHDPYSRPSHPVYDPYSQHAHQVHDPFAHHDVWDPFHEFYLENPRSLIAPAPSFHHVPATMAQIEYKETPESHIFRCNLHGYKKEDVKVQVEDEKILKITGETRMMKKEDNWHHYERSSGKFFTSFSLPLNSRADYVKSSMENGVLTITIPKKEISRNHHHIRSVQIN*
Solyc09g015000	SlHsp15.2	MSLIPSFFGGRRSNIFGPFSLDLWDPFEGFPIANTPSSAREISAFANAKIDWKETPQAHVFKVDVPGIKKEEEKNDQWHRMERSSGKFKRRFRLPENAKTGEIKAEMENGVLTVTVPKEEEKKKSEVKAIDISG*
Solyc09g059210	SlHsp7.8	MYNSAFANTRVDWKETPEAHVFKSDLPGFKKEEVKMEIEEDKVLQISGERTMEKEDKNNVNSIEISD*
Solyc09g015020	SlHsp17.7B	MSLIPSFFGGRRSNIFDPFSLDLWDPFPISTNTPYSAPEISDFANAKIDWKETPESHVFKVDVPGIKKEEVKVEVEEGRILQISGERNREKEEKNDQWHRMERSSGKFIRRFRLPENAKTGEIKAAMENGVLTVTVPKEEEKKKPEVKAIDISG*
Solyc10g076880	SlHsp15.5	MENKLQGHFEPTCEWQHQDGADLLLVHLPEFKDKEGLKVQVSNCGVVKISGDVQANQTRLSFLKEIQLGKDHNVDAIKANFEKGVLKITVPNKNTNEVSNKSRFKKVKKVALGVVAIVVVVSAFSGFAYYIYRSTIVKD*
Solyc10g086680	SlHsp27.1	MSLVPLFNGRKNHSRCVQNSPPTTTITPQSQKNHNRSDSYDPTTTIMHQYKPNRGNEKDLYNYPPPTRNQDLHNLFNQLATTKFTHQFQTSRGQKDPYDPSHKFYLETPRSLIAPSLSFPHVTPFLAQFECNVTPEAYVFRANNLHGYKKEEVKVQVEDDRILKISGEKKIVEKEYDNWHHFQKKVGKFSTVFNLPEDAGVDKVISTMEKEVLIVTIPKKGAVKKSHVRTVRIF*
Solyc11g020330	SlHsp21.5C	MSVISKLTLLIISIACIFQVSSLSADGSSLVPLIIDQMISSNPANTFLDPFKVLEQIPFGLENTLLARVDWKETAKGHVISVEVPGLKKDDIKIEIEENRVLRVSGERKKEEEKNDEENHWHCVERSYGKFWRQFRLPENADIDTMKAKLENGVLTISFAKLSADRIKGPKVVSIESKQQGKESSVREEL*
Solyc11g071560	SlHsp27.5	MDSKGAASNQTYEDFVPTTELVQEQDSDILLIHLTGFKKEQVRVQLTKTGILKISGQRPVAESKWLRFQKDFPVSQNCDKTKISAKFENGILHVKQPKLITSSENKGQELPTSDAQQQQKPADEPQSTPQRKDEQQTKDEKTPTPTEELPKHQDTNADKPEMEEPNTKEANDLAEKTPAERTGASSTVEDGNKPSYACKLDKDAYTGTATVLAEKLKMPRKLMNMTLIALLVLGIGLYISNKMKSNN*
Solyc12g042830	SlHsp9.0	MVEDGILTIKGEHKQEKEEEGSDDEFWSSTSYGYYNNSIVLPQDAKVDEIKAEMKDGVLTITIPKSDKPKKDVKEIEVL*
Solyc12g056560	SlHsp27.2	MDTELRSKVARVSDEFNSNEFFQFPRDRAGVAFQSTETNSMFVVTAHLKGYTRGNIKVDLNENKTKLVVTCEKPVQETLTIGHEVIKKDVQIRKFTKSIQIPDGVIVDEIITNFNEETSNLTITMPKRLKEPELVTQTPCTILKRARFQEDEGSADSVTASRKGLIEQHDAKDEVPERKIETGECRNLKNDEVCEKEEDKLPKRSKVCVPVIVGSGVMLSVVVFVILFMRKKKQPGKRKA*
