# Supplementary material for: Genome-Wide Identification and Expression Profiling of Tomato Hsp20 Gene Family in Response to Biotic and Abiotic Stresses
Source: Front Plant Sci. 2016 Aug 17;7:1215. doi: 10.3389/fpls.2016.01215 (PMC4987377; doi:10.3389/fpls.2016.01215)
Supplement: Supplementary Table S2 — Organization of putative motifs in SlHsp20 proteins. Ten putative motifs are represented by numbered color boxes. Names of all the proteins were indicated on the left side. [file Table2.XLS]

## Sheet: Sheet1
Supplementary Table S2. Organization of putative motifs in SlHsp20 proteins
name	p-value	motifs
SlHsp17.6C-CI	7e-118
SlHsp17.7A-CI	5.3e-120
SlHsp17.6B-CI	1.9e-119
SlHsp17.6A-CI	1.1e-116
SlHsp17.7B-CI	2.3e-90
SlHsp17.6D-CII	1.3e-67
SlHsp17.3B-CII	6.9e-68
SlHsp16.1A-CIII	4.9e-34
SlHsp15.7-CV	7.3e-40
SlHsp14.5-CVI	2.5e-96
SlHsp11.9-CVI	7.8e-92
SlHsp15.8-CVI	1.3e-87
SlHsp17.3A-CVI	2.8e-93
SlHsp21.6B-CVI	1.1e-17
SlHsp21.5B-CVII	0.00022
SlHsp18.2-CVII	0.0058
SlHsp26.5-CVII	2e-17
SlHsp24.5-CIX	5.7e-56
SlHsp27.1-CIX	2.2e-44
SlHsp15.6-CXI	1.9e-61
SlHsp21.5A-ER	1.8e-68
SlHsp21.6A-ER	9.7e-64
SlHsp21.5C-ER	1.8e-59
SlHsp23.8B-MI	1.1e-14
SlHsp26.2-P	1.8e-28
SlHsp25.7B-P	2.3e-28
SlHsp16.1B-PX	6.2e-43
SlHsp27.5-CXII	1.2e-55
SlHsp26.8-CXII	2.8e-56
SlHsp25.7A-CXII	8.7e-42
SlHsp23.8A-CXII	5.6e-45
SlHsp49.3-CXII	2.5e-88
SlHsp23.7-CXII	3.3e-32
SlHsp39.4-CXII	1.1e-103
SlHsp37.0-CXII	1.5e-19
SlHsp27.2-CXII	3.6e-15
SlHsp17.9	1.4e-65
SlHsp15.5	4.5e-32
