# Supplementary material for: Genome-Wide Identification and Expression Profiling of Tomato Hsp20 Gene Family in Response to Biotic and Abiotic Stresses
Source: Front Plant Sci. 2016 Aug 17;7:1215. doi: 10.3389/fpls.2016.01215 (PMC4987377; doi:10.3389/fpls.2016.01215)
Supplement: Supplementary Table S3 — Predicted subcellular location of SlHsp20 genes. [file Table3.XLS]

## Sheet: Sheet1
Supplementary Table S3. Predicted subcellular location of SlHsp20 genes.
Predicted subcellular localization						Phylogenetic analysis	Subfamily
Locus name	Name	Wolf Psort	Predotar	TargetP	MultiLoc
Solyc00g053740	SlHsp11.9	cyto:8	0.99(none)	0.883(_)2	cyto0.28,extr0.21,pero0.17	CVI	CVI
Solyc01g009200	SlHsp25.7A	nucl:6	0.99(none)	0.855(_)2	nucl0.91,cyto0.05,pero0.04		CXII
Solyc01g009220	SlHsp23.8A	cyto:6	0.99(none)	0.918(_)2	nucl0.98,mito0.0,golg0.0		CXII
Solyc01g017030	SlHsp17.3A	chlo:11	0.47(ER)	0.687(S)3	extr0.48,mito0.17,vacu0.07	CVI	CVI
Solyc01g017790	SlHsp14.5	chlo:6	0.99(none)	0.531(_)4	cyto0.26,extr0.21,pero0.19	CVI	CVI
Solyc01g018070	SlHsp15.8	plas:6	0.99(ER)	0.976(S)1	extr0.96,vacu0.02,golg0.01	CVI	CVI
Solyc01g096960	SlHsp49.3	cyto_nucl:4	0.92(none)	0.739(M)3	nucl0.85,cyto0.12,pero0.01		CXII
Solyc01g096980	SlHsp39.4	nucl:12	0.99(none)	0.768(_)2	nucl0.89,cyto0.06,extr0.02		CXII
Solyc02g093600	SlHsp15.6	chlo:6	0.71(possibly plastid)	0.735(_)3	cyto0.38,nucl0.32,pero0.08	CXI	CXI
Solyc03g113180	SlHsp23.7	cyto:7	0.99(none)	0.905(_)2	nucl0.85,cyot0.09,er0.02		CXII
Solyc04g071490	SlHsp37.0	cyto:8	0.99(none)	0.875(_)2	cyto0.98,nucl0.04,pero0.0		CXII
Solyc04g072250	SlHsp17.9	cyto:11	0.98(none)	0.586(_)4	nucl0.74,mito0.15,extr0.02
Solyc08g078710	SlHsp21.5B	mito: 7, chlo: 6	0.55(M)	0.781(M)2	vacu0.57,mito0.18,pero0.06	CVII	CVII
Solyc08g078720	SlHsp18.2	mito: 8, chlo: 5	0.9(M)	0.547(C)5	nucl0.67,extr0.1,pero0.05	CVII	CVII
Solyc09g007140	SlHsp26.8	nucl,cyto,mito:3	0.99(none)	0.843(_)2	cyto0.95,mucl0.03.extr0.01		CXII
Solyc09g011710	SlHsp24.5	cyto:7.5	0.98(none)	0.714(_)5	nucl0.7,extr0.1,pero0.08	CIX	CIX
Solyc10g076880	SlHsp15.5	chlo,cyto:6	0.99(none)	0.938(_)1	pero0.67,cyto0.2,extr0.06
Solyc10g086680	SlHsp27.1	mito:10	0.89(none)	0.562(M)4	extr0.3,nucl0.28,mito0.12	CIX	CIX
Solyc11g071560	SlHsp27.5	nucl,plas,golg:3	0.99(none)	0.889(_)2	cyto0.87,pero0.08,nucl0.05		CXII
Solyc12g056560	SlHsp27.2	cyto:8	0.99(none)	0.823(_)2	cyto0.99,vacu0.0,nucl0.0		CXII
Solyc01g102960	SlHsp21.6A	vacu: 5, ER: 3, extr: 2, golg: 2, chlo: 1	0.99(ER)	0.967(S)1	er0.83,cyto0.04,mito0.03	ER	ER
Solyc02g080410	SlHsp15.7	cyto: 9, chlo: 1, nucl: 1, plas: 1, cysk: 1	0.90(none)	0.781(_)3	cyto0.71,pero0.07,er0.07	CV	CV
Solyc03g082420	SlHsp26.2	chlo: 14	0.94(plastid)	0.879(C)2	chlo0.88,nucl0.09,vacu0.01	P	P
Solyc03g113930	SlHsp21.5A	ER: 5, chlo: 3, extr: 2, cyto: 1, mito: 1, vacu: 1	0.99(ER)	0.988(S)1	er0.94,mito0.02,vacu0.01	ER	ER
Solyc03g123540	SlHsp16.1A	nucl: 4.5, extr: 4, cyto_nucl: 4, cyto: 2.5, chlo: 1, plas: 1	0.99(none)	0.280(_)5	nucl0.89,chlo0.05,cyto0.02	CIII	CIII
Solyc04g014480	SlHsp16.1B	cyto: 11, chlo: 1, nucl: 1	0.87(none)	0.534(M)4	pero0.57,mito0.15,vacu0.12	PX	PX
Solyc05g014280	SlHsp25.7B	chlo: 14	0.44(possibly plastid)	0.909(C)1	nucl0.92,chlo0.02,cyto0.02	P	P
Solyc06g076520	SlHsp17.7A	cyto: 14	0.96(none)	0.585(_)4	nucl0.65,cyto0.17,mito0.11	CI	CI
Solyc06g076540	SlHsp17.6A	cyto: 14	0.96(none)	0.607(_)4	cyto0.9,mito0.07,nucl0.03	CI	CI
Solyc06g076560	SlHsp17.6B	cyto: 14	0.96(none)	0.611(_)4	nucl0.65,cyto0.17,mito0.1	CI	CI
Solyc06g076570	SlHsp17.6C	cyto: 14	0.96(none)	0.712(_)3	cyto0.91,mito0.06,nucl0.02	CI	CI
Solyc07g055720	SlHsp26.5	nucl: 7, chlo: 6	0.78(none)	0.367(_)5	nucl0.71,chlo0.22,vacu0.02	CVII	CVII
Solyc07g064020	SlHsp21.6B	cyto: 6, chlo: 4, nucl: 2, extr: 2	0.99(none)	0.885(_)2	cyto0.96,vacu0.02,pero0.01	CVI	CVI
Solyc08g062340	SlHsp17.3B	cyto: 8, chlo: 2, nucl: 2, extr: 2	0.99(none)	0.927(_)1	cyto0.83,chlo0.07,pero0.02	CII	CII
Solyc08g062450	SlHsp17.6D	cyto: 10, nucl: 2, chlo: 1	0.99(none)	0.875(_)2	cyto0.8,chlo0.08,pero0.03	CII	CII
Solyc08g078700	SlHsp23.8B	chlo: 8, mito: 4, cyto: 2	0.18(mitochondrial)	0.875(M)2	mito0.89,chlo0.08,nucl0.02	MI	MI
Solyc09g015020	SlHsp17.7B	cyto: 12, nucl: 1	0.93(none)	0.718(_)3	nucl0.56,cyto0.22,mito0.13	CI	CI
Solyc11g020330	SlHsp21.5C	vacu: 5, chlo: 3, extr: 3, cyto: 1, mito: 1	0.99(ER)	0.989(S)1	er0.72,vacu0.1,chlo0.04	ER	ER
For subcellular localization prediction, all the SlHsp20 proteins were analyzed with software Wolf Psort, Predotar, Target P and MultiLoc. Localization (cyto- cytoplasmic, nucl- nuclear,chlo- chloroplast, plas- plasmic, mito- mitochondrial inner membrane, golg- golgi, vacu- vacuolar, ER- endoplasmic reticulum, M- mitochondrion, C- chloroplast, S- secretory pathway, _- any other location, extr- ex…
