# Supplementary material for: Genome-Wide Identification and Expression Profiling of Tomato Hsp20 Gene Family in Response to Biotic and Abiotic Stresses
Source: Front Plant Sci. 2016 Aug 17;7:1215. doi: 10.3389/fpls.2016.01215 (PMC4987377; doi:10.3389/fpls.2016.01215)
Supplement: Supplementary Table S7 — Information of probe sets used for microarray expression analysis. [file Table7.xls]

## Sheet: Sheet1
Supplementary Table S7. Information of probe sets used for microarray expression analysis
SGN locus	Name	probe
		TOM2_oligo	NetAffx analysis center
Solyc00g053740	SlHsp11.9	LE30H02
Solyc01g009200	SlHsp25.7A
Solyc01g009220	SlHsp23.8A
Solyc01g017030	SlHsp17.3A
Solyc01g017790	SlHsp14.5
Solyc01g018070	SlHsp15.8
Solyc01g096960	SlHsp49.3
Solyc01g096980	SlHsp39.4
Solyc01g102960	SlHsp21.6A	LE17D07
Solyc02g080410	SlHsp15.7	LE23G11	LesAffx.63687.1.S1_at
Solyc02g093600	SlHsp15.6
Solyc03g082420	SlHsp26.2	LE29G12	Les.269.1.S1_at
Solyc03g113180	SlHsp23.7
Solyc03g113930	SlHsp21.5A	LE17D07
Solyc03g123540	SlHsp16.1A
Solyc04g014480	SlHsp16.1B	LE30J04	LesAffx.70264.1.S1_at
Solyc04g071490	SlHsp37.0
Solyc04g072250	SlHsp17.9
Solyc05g014280	SlHsp25.7B		Les.3677.1.S1_at
Solyc06g076520	SlHsp17.7A	LE26P10,LE13C13	Les.4004.1.S1_a_at
Solyc06g076540	SlHsp17.6A	LE26P10,LE10A23,LE13C13	Les.4004.1.S1_a_at
Solyc06g076560	SlHsp17.6B	LE26P10,LE13C13,LE10A23	Les.4004.1.S1_a_at
Solyc06g076570	SlHsp17.6C	LE26P10;LE10A23,LE13C13	Les.4004.1.S1_a_at
Solyc07g045610	SlHsp9.1	LE26P10,LE30B23	Les.4004.1.S1_a_at
Solyc07g055720	SlHsp26.5	LE15H04
Solyc07g064020	SlHsp21.6B
Solyc08g062340	SlHsp17.3B	LE32G03,LE17G17	Les.3578.1.S1_at
Solyc08g062450	SlHsp17.6D	LE17G17,LE32G03	Les.3581.1.S1_at
Solyc08g078700	SlHsp23.8B	LE2I20	Les.4150.1.S1_at
Solyc08g078710	SlHsp21.5B
Solyc08g078720	SlHsp18.2
Solyc09g007140	SlHsp26.8	LE26F10
Solyc09g011710	SlHsp24.5
Solyc09g015000	SlHsp15.2	LE13N06	LesAffx.10596.1.S1_at
Solyc09g059210	SlHsp7.8	LE26P10
Solyc09g015020	SlHsp17.7B	LE13N06
Solyc10g076880	SlHsp15.5
Solyc10g086680	SlHsp27.1	LE6I17
Solyc11g020330	SlHsp21.5C		Les.3739.1.S1_at
Solyc11g071560	SlHsp27.5	LE26F10
Solyc12g042830	SlHsp9.0	LE26K01
Solyc12g056560	SlHsp27.2
